# Supplementary material for: Large-scale Genome Analyses Provide Insights into Hymenoptera Evolution
Source: Mol Biol Evol. 2025 Sep 12;42(10):msaf221. doi: 10.1093/molbev/msaf221 (PMC12492102; doi:10.1093/molbev/msaf221)
Supplement: msaf221_Supplementary_Data [file msaf221_supplementary_data.zip]

Archive with 3 entries (3 files):
- Supplementary Notes.pdf
- Supplementary Tables.xlsx
- Supplementary Figures.pdf
