# Supplementary material for: Large-scale Genome Analyses Provide Insights into Hymenoptera Evolution
Source: Mol Biol Evol. 2025 Sep 12;42(10):msaf221. doi: 10.1093/molbev/msaf221 (PMC12492102; doi:10.1093/molbev/msaf221)
Supplement: msaf221_Supplementary_Data [file msaf221_supplementary_data.zip › Supplementary Tables.xlsx]

## Sheet: Supplementary Table 1
Supplementary Table 1. Genomic data information and quality assessment.
Superfamily	Family	Species	Assembly level	Source	Assembly accession	Sequencing technology	Genome size (Mb)	Scaffold N50	Contig N50	GC (%)	N90 (bp)	Longest (bp)	Complete BUSCOs	Complete and single-copy BUSCOs (S)	Complete and duplicated BUSCOs (D)	Fragmented BUSCOs (F)	Missing BUSCOs (M)
Apoidea	Apidae	Bombus terrestris	Chromosome	NCBI	GCF_910591885.1	PacBio; Genomics Chromium; Arima-Hi-C	392.962	14.6 Mb	6.8 Mb	38.7	1035857	25524254	0.994	0.99	0.004	0.001	0.005
Apoidea	Apidae	Bombus impatiens	Scaffold	NCBI	GCF_000188095.3	Illumina GAIIx	246.856	1.4 Mb	59.1 kb	37.76	211141	5466090	0.994	0.993	0.001	0	0.006
Apoidea	Apidae	Bombus pyrosoma	Chromosome	NCBI	GCF_014825855.1	Illumina HiSeq; Hi-C	254.805	15.2 Mb	781 kb	37.44	5881311	19821024	0.996	0.996	0	0.001	0.003
Apoidea	Apidae	Frieseomelitta varia	Scaffold	NCBI	GCF_011392965.1	Illumina HiSeq	275.421	467 kb	98.6 kb	36.71	121868	2258834	0.991	0.989	0.002	0.003	0.006
Apoidea	Apidae	Melipona quadrifasciata	Scaffold	NCBI	GCA_001276565.1	Illumina HiSeq	256.303	1.9 Mb	12.5 kb	38.88	464375	12087087	0.911	0.905	0.006	0.017	0.072
Apoidea	Apidae	Apis cerana	Scaffold	NCBI	GCF_001442555.1	Illumina HiSeq	228.332	1.4 Mb	43.8 kb	33.28	235103	6352280	0.975	0.961	0.014	0.014	0.011
Apoidea	Apidae	Apis mellifera	Chromosome	NCBI	GCF_003254395.2	PacBio; Chromium; Phase Genomics Hi-C; Bionano	225.251	13.6 Mb	5.4 Mb	32.53	10670842	27754200	0.991	0.99	0.001	0.002	0.007
Apoidea	Apidae	Apis florea	Scaffold	NCBI	GCF_000184785.3	454	229.015	2.9 Mb	24.9 kb	33.73	408885	9559734	0.99	0.987	0.003	0.002	0.008
Apoidea	Apidae	Eufriesea mexicana	Scaffold	NCBI	GCF_001483705.2	Illumina HiSeq	595.427	352.8 kb	39 kb	40.93	982	4677300	0.988	0.971	0.017	0.002	0.01
Apoidea	Apidae	Ceratina calcarata	Scaffold	NCBI	GCF_001652005.2	Illumina HiSeq	198.803	640.8 kb	23.6 kb	41.04	4144	3675446	0.979	0.956	0.023	0.01	0.011
Apoidea	Apidae	Habropoda laboriosa	Scaffold	NCBI	GCF_001263275.1	Illumina HiSeq	296.955	1.8 Mb	22.4 kb	39.28	262481	9480515	0.995	0.993	0.002	0.001	0.004
Apoidea	Apidae	Holcopasites calliopsidis	Contig	NCBI	GCA_023838395.1	PacBio Sequel II HiFi	179.92	-	4.8 Mb	42.55	607652	8551915	0.957	0.956	0.001	0.004	0.039
Apoidea	Megachilidae	Osmia lignaria	Contig	NCBI	GCF_012274295.1	PacBio; Illumina NextSeq	177.072	-	5.5 Mb	38.96	801759	13078691	0.988	0.987	0.001	0.001	0.011
Apoidea	Megachilidae	Osmia bicornis	Chromosome	NCBI	GCF_907164935.1	PacBio; Genomics Chromium; Hi-C	222.969	11 Mb	9.1 Mb	39.59	210608	17026827	0.993	0.992	0.001	0.002	0.005
Apoidea	Megachilidae	Megachile rotundata	Scaffold	NCBI	GCF_000220905.1	Illumina GA IIx	272.661	1.7 Mb	64.2 kb	36.56	223134	5876085	0.991	0.989	0.002	0	0.009
Apoidea	Megachilidae	Stelis phaeoptera	Chromosome	Darwin Tree of Life	GCA_943735885.1	PacBio; Genomics Chromium; Arima-Hi-C	301.063	14.1 Mb	13.4 Mb	40.77	1402165	26202834	0.979	0.976	0.003	0.005	0.016
Apoidea	Megachilidae	Anthidium xuezhongi	Chromosome	NCBI	GCA_022405125.1	PacBio Sequel; Illumina; Hi-C	189.141	12.5 Mb	6.5 Mb	38.58	9286980	17441565	0.992	0.99	0.002	0.002	0.006
Apoidea	Halictidae	Seladonia tumulorum	Chromosome	Darwin Tree of Life	GCA_913789895.3	PacBio; Genomics Chromium; Arima-Hi-C	404.424	18.6 Mb	15 Mb	40.69	5248087	39298666	0.916	0.88	0.036	0.023	0.061
Apoidea	Halictidae	Lasioglossum morio	Chromosome	Darwin Tree of Life	GCA_916610235.2	PacBio; Genomics Chromium; Arima-Hi-C	547.198	17.7 Mb	7.1 Mb	40.28	310670	46980029	0.978	0.958	0.02	0.006	0.016
Apoidea	Halictidae	Sphecodes monilicornis	Chromosome	Darwin Tree of Life	GCA_913789915.3	PacBio; Genomics Chromium; Arima-Hi-C	496.571	27.5 Mb	7.4 Mb	38.47	14654763	37309700	0.978	0.969	0.009	0.007	0.015
Apoidea	Halictidae	Megalopta genalis	Scaffold	NCBI	GCF_011865705.1	Illumina HiSeq	390.114	3.7 Mb	30.6 kb	40.32	719022	10196927	0.979	0.953	0.026	0	0.021
Apoidea	Halictidae	Nomia melanderi	Scaffold	NCBI	GCF_003710045.2	Illumina HiSeq	325.499	2.4 Mb	28.9 kb	40.41	11326	9996858	0.985	0.982	0.003	0.004	0.011
Apoidea	Halictidae	Dufourea novaeangliae	Scaffold	NCBI	GCF_001272555.1	Illumina HiSeq	279.506	2.5 Mb	191.9 kb	39.49	324207	14164310	0.994	0.993	0.001	0.001	0.005
Apoidea	Colletidae	Hylaeus anthracinus	Scaffold	NCBI	GCF_026225885.1	Illumina HiSeq	254.516	16.2 Mb	146.3 kb	40.12	4954006	27439498	0.991	0.979	0.012	0.002	0.007
Apoidea	Colletidae	Hylaeus volcanicus	Chromosome	NCBI	GCF_026283585.1	Illumina HiSeq	252.651	30.8 Mb	120.4 kb	39.98	18743269	36694119	0.993	0.993	0	0.001	0.006
Apoidea	Colletidae	Colletes gigas	Scaffold	NCBI	GCF_013123115.1	PacBio Sequel	273.057	8.1 Mb	6.5 Mb	39.69	1003468	13273849	0.993	0.98	0.013	0.002	0.005
Apoidea	Andrenidae	Andrena haemorrhoa	Chromosome	Darwin Tree of Life	GCA_910592295.1	PacBio; Genomics Chromium; Arima-Hi-C	330.671	41 Mb	13.2 Mb	44.01	915300	59446405	0.975	0.972	0.003	0.004	0.021
Apoidea	Andrenidae	Andrena fulva	Chromosome	Darwin Tree of Life	GCA_946251845.1	PacBio; Genomics Chromium; Arima-Hi-C	461.711	47.5 Mb	12.5 Mb	44.47	1904000	94538841	0.97	0.966	0.004	0.008	0.022
Apoidea	Andrenidae	Andrena dorsata	Chromosome	Darwin Tree of Life	GCA_929108735.1	PacBio; Genomics Chromium; Arima-Hi-C	277.321	88.5 Mb	30.1 Mb	42.99	70131001	110492342	0.977	0.975	0.002	0.006	0.017
Apoidea	Melittidae	Macropis europaea	Chromosome	Darwin Tree of Life	GCA_916610135.1	PacBio; Genomics Chromium; Arima-Hi-C	541.822	22.7 Mb	8.4 Mb	38.36	74598	56347481	0.971	0.967	0.004	0.005	0.024
Apoidea	Crabronidae	Mimumesa dahlbomi	Chromosome	Darwin Tree of Life	GCA_917499265.1	PacBio; Genomics Chromium; Arima-Hi-C	286.146	14.3 Mb	9.6 Mb	40.46	9353291	26539434	0.971	0.945	0.026	0.01	0.019
Apoidea	Crabronidae	Cerceris rybyensis	Chromosome	Darwin Tree of Life	GCA_910591515.1	PacBio; Genomics Chromium; Arima-Hi-C	418.077	26.2 Mb	15.2 Mb	37.52	705187	66377818	0.968	0.965	0.003	0.008	0.024
Apoidea	Crabronidae	Pemphredon lugubris	Chromosome	Darwin Tree of Life	GCA_933228935.1	PacBio; Genomics Chromium; Arima-Hi-C	328.143	64.8 Mb	21.6 Mb	42.4	48191648	74671469	0.973	0.966	0.007	0.003	0.024
Apoidea	Crabronidae	Ectemnius continuus	Chromosome	Darwin Tree of Life	GCA_910591665.1	PacBio; Genomics Chromium; Arima-Hi-C	260.337	15.4 Mb	12.1 Mb	44.06	9697251	26542703	0.96	0.953	0.007	0.014	0.026
Apoidea	Crabronidae	Nysson spinosus	Chromosome	Darwin Tree of Life	GCA_910591585.2	PacBio; Genomics Chromium; Arima-Hi-C	314.616	9.7 Mb	7.4 Mb	38.72	3497565	17276247	0.981	0.98	0.001	0.004	0.015
Apoidea	Ampulicidae	Ampulex compressa	Scaffold	NCBI	GCA_019049445.1	Illumina HiSeq	277.736	9.1 Mb	42.9 kb	42.67	916633	16314322	0.966	0.965	0.001	0.012	0.022
Formicoidea	Formicidae	Acromyrmex charruanus	Scaffold	NCBI	GCA_017607545.1	Complete Genomics	296.539	1.9 Mb	34.9 kb	34.05	328335	11725386	0.944	0.939	0.005	0.006	0.05
Formicoidea	Formicidae	Pseudoatta argentina	Scaffold	NCBI	GCA_017607525.1	Complete Genomics	280.199	3.5 Mb	18 kb	34.32	780358	11917447	0.879	0.872	0.007	0.012	0.109
Formicoidea	Formicidae	Acromyrmex insinuator	Scaffold	NCBI	GCA_017607455.1	Complete Genomics	294.656	1.2 Mb	39.9 kb	33.62	253340	7732671	0.947	0.942	0.005	0.01	0.043
Formicoidea	Formicidae	Acromyrmex echinatior	Scaffold	NCBI	GCF_000204515.1	Illumina HiSeq 2000	295.945	1.1 Mb	80.6 kb	33.65	186441	5247136	0.993	0.988	0.005	0.003	0.004
Formicoidea	Formicidae	Atta colombica	Scaffold	NCBI	GCF_001594045.1	Illumina HiSeq	291.258	2 Mb	15.3 kb	32.74	486770	8263949	0.995	0.991	0.004	0.001	0.004
Formicoidea	Formicidae	Trachymyrmex septentrionalis	Scaffold	NCBI	GCF_001594115.1	Illumina HiSeq	291.747	2.5 Mb	15 kb	34.45	374882	10371161	0.993	0.99	0.003	0.001	0.006
Formicoidea	Formicidae	Trachymyrmex cornetzi	Scaffold	NCBI	GCF_001594075.2	Illumina HiSeq	369.079	760.7 kb	29.4 kb	35.01	60925	7295537	0.987	0.983	0.004	0.004	0.009
Formicoidea	Formicidae	Trachymyrmex zeteki	Scaffold	NCBI	GCF_001594055.1	Illumina HiSeq	267.973	1.3 Mb	52.1 kb	34.67	136862	6036021	0.992	0.99	0.002	0.001	0.007
Formicoidea	Formicidae	Cyphomyrmex costatus	Scaffold	NCBI	GCF_001594065.2	Illumina HiSeq	299.846	1.2 Mb	74.5 kb	34.69	55651	6852325	0.992	0.981	0.011	0.001	0.007
Formicoidea	Formicidae	Wasmannia auropunctata	Scaffold	NCBI	GCF_000956235.1	Roche 454 GS FLX; Illumina GAII	324.12	1.2 Mb	37.9 kb	38.66	989	10381176	0.992	0.982	0.01	0.006	0.002
Formicoidea	Formicidae	Monomorium pharaonis	Chromosome	NCBI	GCF_013373865.1	PacBio Sequel; Illumina; Hi-C	325.507	29.7 Mb	1.9 Mb	36.34	16858934	41458767	0.996	0.959	0.037	0.001	0.003
Formicoidea	Formicidae	Solenopsis invicta	Chromosome	NCBI	GCF_016802725.1	PacBio RSII; Oxford Nanopore MinION; Hi-C	378.102	26.2 Mb	9.4 Mb	36.24	17670060	33177226	0.995	0.982	0.013	0.001	0.004
Formicoidea	Formicidae	Temnothorax curvispinosus	Scaffold	NCBI	GCF_003070985.1	10x genomics	303.539	223.6 kb	38.9 kb	39.01	5100	2992976	0.953	0.885	0.068	0.015	0.032
Formicoidea	Formicidae	Temnothorax longispinosus	Scaffold	NCBI	GCA_004794745.1	Illumina HiSeq	260.682	514.4 kb	30.1 kb	38.78	53285	4208441	0.91	0.903	0.007	0.02	0.07
Formicoidea	Formicidae	Vollenhovia emeryi	Scaffold	NCBI	GCF_000949405.1	Illumina miSeq; Illumina HiSeq 2000; 454FLX+	287.901	1.3 Mb	32.4 kb	42.17	8379	4813516	0.996	0.99	0.006	0.002	0.002
Formicoidea	Formicidae	Pogonomyrmex barbatus	Scaffold	NCBI	GCF_000187915.1	454	235.646	819.6 kb	11.6 kb	36.5	117988	3918663	0.979	0.975	0.004	0.016	0.005
Formicoidea	Formicidae	Cataglyphis hispanica	Chromosome	NCBI	GCF_021464435.1	Illumina HiSeq; Oxford Nanopore MinION; Hi-C	206.389	8 Mb	8 Mb	34.6	4700336	20438509	0.996	0.985	0.011	0.001	0.003
Formicoidea	Formicidae	Formica exsecta	Scaffold	NCBI	GCF_003651465.1	Illumina HiSeq	277.634	997.7 kb	24.3 kb	36.01	46414	7270168	0.989	0.952	0.037	0.008	0.003
Formicoidea	Formicidae	Camponotus floridanus	Scaffold	NCBI	GCF_003227725.1	PacBio	284.009	1.6 Mb	1.3 Mb	34.31	211219	10163455	0.993	0.984	0.009	0.002	0.005
Formicoidea	Formicidae	Nylanderia fulva	Scaffold	NCBI	GCF_005281655.2	Illumina MiSeq; Illumina TruSeq Synthetic Long-Read; Oxford Nanopore MinION; PacBio Sequel	369.948	449.4 kb	320.7 kb	35.2	47851	5845509	0.984	0.949	0.035	0.001	0.015
Formicoidea	Formicidae	Pseudomyrmex gracilis	Scaffold	NCBI	GCF_002006095.1	Illumina HiSeq	282.776	317.7 kb	38.8 kb	39.1	19458	4914859	0.992	0.982	0.01	0.001	0.007
Formicoidea	Formicidae	Linepithema humile	Scaffold	NCBI	GCF_000217595.1	454; Illumina	219.501	1.4 Mb	35.9 kb	37.66	85552	7770198	0.992	0.985	0.007	0.001	0.007
Formicoidea	Formicidae	Ooceraea biroi	Chromosome	NCBI	GCF_003672135.1	PacBio; Oxford Nanopore; Illumina NextSeq; Hi-C	223.876	16.9 Mb	3.7 Mb	41.31	13632444	24609146	0.993	0.971	0.022	0.001	0.006
Formicoidea	Formicidae	Eciton burchellii	Scaffold	NCBI	GCA_020341155.1	Illumina HiSeq; Illumina MiSeq	192.453	2.5 Mb	221 kb	43.91	697777	7203259	0.987	0.976	0.011	0.004	0.009
Formicoidea	Formicidae	Odontomachus brunneus	Scaffold	NCBI	GCF_010583005.1	Illumina HiSeq	393.037	1.8 Mb	22 kb	39.77	425799	8486896	0.995	0.977	0.018	0	0.005
Formicoidea	Formicidae	Harpegnathos saltator	Scaffold	NCBI	GCF_003227715.2	PacBio	334.162	1.1 Mb	911.5 kb	44.77	223572	3353128	0.997	0.984	0.013	0.001	0.002
Formicoidea	Formicidae	Dinoponera quadriceps	Scaffold	NCBI	GCF_001313825.1	Illumina HiSeq	259.666	1.4 Mb	29.9 kb	43.57	32536	5804718	0.991	0.987	0.004	0.004	0.005
Tiphioidea	Tiphiidae	Tiphia femorata	Chromosome	Darwin Tree of Life	GCA_944319695.1	PacBio; Arima-Hi-C	276.14	25.8 Mb	12.7 Mb	43.8	16818620	38663132	0.983	0.976	0.007	0.005	0.012
Pompiloidea	Pompilidae	Anoplius nigerrimus	Chromosome	Darwin Tree of Life	GCA_914767735.1	PacBio; Genomics Chromium; Arima-Hi-C	623.784	2 Mb	1.7 Mb	43.39	210717	25181928	0.963	0.926	0.037	0.009	0.028
Vespoidea	Vespidae	Vespa crabro	Chromosome	NCBI	GCF_910589235.1	PacBio; Genomics Chromium; Arima-Hi-C	229.314	9.8 Mb	3 Mb	31.53	4871713	24517513	0.995	0.99	0.005	0.001	0.004
Vespoidea	Vespidae	Vespa mandarinia	Contig	NCBI	GCF_014083535.2	PacBio Sequel	247.731	-	2.8 Mb	30.55	422767	9049891	0.99	0.985	0.005	0.001	0.009
Vespoidea	Vespidae	Vespa velutina	Chromosome	NCBI	GCF_912470025.1	PacBio; Genomics Chromium; Hi-C	193.977	9.2 Mb	1.5 Mb	32.86	4070217	20680104	0.984	0.977	0.007	0	0.016
Vespoidea	Vespidae	Dolichovespula saxonica	Chromosome	Darwin Tree of Life	GCA_911387935.1	PacBio; Genomics Chromium; Arima-Hi-C	221.834	9.5 Mb	910.1 kb	35.58	3928253	23378875	0.973	0.955	0.018	0.006	0.021
Vespoidea	Vespidae	Dolichovespula sylvestris	Chromosome	Darwin Tree of Life	GCA_918808275.1	PacBio; Genomics Chromium; Arima-Hi-C	224.8	10 Mb	1.3 Mb	36.14	5349410	25955835	0.972	0.966	0.006	0.007	0.021
Vespoidea	Vespidae	Dolichovespula media	Chromosome	Darwin Tree of Life	GCA_911387685.1	PacBio; Genomics Chromium; Arima-Hi-C	247.581	9.5 Mb	1.6 Mb	35.07	1248592	30180336	0.973	0.968	0.005	0.004	0.023
Vespoidea	Vespidae	Vespula pensylvanica	Chromosome	NCBI	GCF_014466175.1	Illumina HiSeq; Hi-C	179.37	8.5 Mb	96.6 kb	34.39	3855814	19704315	0.992	0.99	0.002	0.002	0.006
Vespoidea	Vespidae	Vespula vulgaris	Chromosome	NCBI	GCF_905475345.1	PacBio; Genomics Chromium; Arima-Hi-C	188.185	8.7 Mb	8.5 Mb	34.62	4097054	20086159	0.992	0.988	0.004	0	0.008
Vespoidea	Vespidae	Vespula germanica	Chromosome	Darwin Tree of Life	GCA_905340365.1	PacBio; Genomics Chromium; Arima-Hi-C	205.771	9.4 Mb	6.6 Mb	35.13	4478551	20389060	0.957	0.954	0.003	0.012	0.031
Vespoidea	Vespidae	Polistes fuscatus	Scaffold	NCBI	GCF_010416935.1	PacBio Sequel	219.117	9.1 Mb	879.6 kb	32.74	2587768	19629704	0.991	0.981	0.01	0.001	0.008
Vespoidea	Vespidae	Polistes canadensis	Scaffold	NCBI	GCF_001313835.1	Illumina HiSeq	211.202	521.6 kb	29.5 kb	32.15	51591	3185661	0.993	0.987	0.006	0	0.007
Vespoidea	Vespidae	Polistes dominula	Scaffold	NCBI	GCF_001465965.1	Illumina GAII	208.026	1.6 Mb	42.3 kb	30.77	274443	7126315	0.996	0.992	0.004	0	0.004
Vespoidea	Vespidae	Mischocyttarus mexicanus	Scaffold	NCBI	GCA_023678845.1	Illumina HiSeq	227.226	1.1 Mb	87.3 kb	32.4	6596	7099406	0.928	0.856	0.072	0.016	0.056
Vespoidea	Vespidae	Ancistrocerus nigricornis	Chromosome	Darwin Tree of Life	GCA_916049575.1	PacBio; Genomics Chromium; Arima-Hi-C	231.996	40.2 Mb	18.7 Mb	39.8	33999737	44957225	0.953	0.946	0.007	0.01	0.037
Chrysidoidea	Dryinidae	Gonatopus flavifemur	Scaffold	NCBI	GCA_018340375.1	Oxford Nanopore; Illumina HiSeq	636.54	35.1 Mb	35.1 Mb	36.2	1872681	81218718	0.851	0.846	0.005	0.037	0.112
Ichneumonoidea	Braconidae	Cotesia sesamiae	Contig	BIPAA	https://bipaa.genouest.org/sp/cotesia/download/	Illumina	165.921	-	26 kb	30.18	4379	227898	0.922	0.914	0.008	0.023	0.055
Ichneumonoidea	Braconidae	Cotesia chilonis	Scaffold	NCBI	GCA_018835575.1	Illumina HiSeq; PacBio	189.528	2.2 Mb	1.6 Mb	30.36	232370	10923184	0.879	0.865	0.014	0.039	0.082
Ichneumonoidea	Braconidae	Cotesia glomerata	Chromosome	NCBI	GCF_020080835.1	Oxford Nanopore MinION; Illumina HiSeq; Hi-C	288.846	27.8 Mb	668.8 kb	30.86	15984902	37485284	0.992	0.977	0.015	0	0.008
Ichneumonoidea	Braconidae	Apanteles cypris	Contig	NGDC	GWHFGPH00000000.1	Oxford Nanopore; Illumina	189.959	-	10.4 Mb	35.38	6080497	27981702	0.996	0.987	0.009	0.001	0.003
Ichneumonoidea	Braconidae	Microplitis mediator	Chromosome	NCBI	GCF_029852145.1	PacBio Sequel; Hi-C	269.288	26.1 Mb	4 Mb	31.17	20938802	29344518	0.995	0.979	0.016	0	0.005
Ichneumonoidea	Braconidae	Microplitis demolitor	Chromosome	NCBI	GCF_026212275.2	PacBio Sequel; Hi-C	225.878	23.8 Mb	5.3 Mb	30.7	19595550	24747562	0.996	0.984	0.012	0	0.004
Ichneumonoidea	Braconidae	Chelonus insularis	Scaffold	NCBI	GCF_013357705.1	Illumina NextSeq; PacBio Sequel	135.73	1.2 Mb	1.2 Mb	30.53	200341	4698737	0.992	0.985	0.007	0.001	0.007
Ichneumonoidea	Braconidae	Microctonus hyperodae	Scaffold	NCBI	GCA_030347285.1	Illumina HiSeq	106.709	9.4 Mb	9.6 kb	29.49	2747868	14794016	0.957	0.95	0.007	0.015	0.028
Ichneumonoidea	Braconidae	Microctonus aethiopoides	Scaffold	NCBI	GCA_030347275.1	Illumina HiSeq	129.182	23 Mb	27.6 kb	29.38	6351279	27171591	0.986	0.974	0.012	0.001	0.013
Ichneumonoidea	Braconidae	Macrocentrus cingulum	Contig	NCBI	GCA_002156465.1	Illumina HiSeq	132.362	-	65.1 kb	35.66	21264	1374378	0.885	0.869	0.016	0.012	0.103
Ichneumonoidea	Braconidae	Fopius arisanus	Scaffold	NCBI	GCF_000806365.1	Illumina HiSeq	153.632	978.6 kb	51.9 kb	38.6	112570	5503185	0.984	0.981	0.003	0.004	0.012
Ichneumonoidea	Braconidae	Diachasma alloeum	Scaffold	NCBI	GCF_001412515.2	Illumina HiSeq; Illumina TSLR	384.372	657 kb	45.5 kb	38.3	104624	6607548	0.99	0.987	0.003	0.001	0.009
Ichneumonoidea	Braconidae	Habrobracon hebetor	Contig	NGDC	GWHFGOA00000000.1	Oxford Nanopore; Illumina	137.347	-	2.1 Mb	35.82	199542	5739293	0.933	0.902	0.031	0.021	0.046
Ichneumonoidea	Braconidae	Binodoxys communis	Chromosome	NCBI	PRJNA993296	PacBio HiFi; Hi-C	186.432	22.04 Mb	3.2 Mb	31.22	16807159	31309281	0.968	0.824	0.144	0	0.032
Ichneumonoidea	Braconidae	Aphidius gifuensis	Chromosome	NCBI	GCF_014905175.1	Oxford Nanopore GridION; Hi-C	156.965	27.5 Mb	3.9 Mb	26.46	18384974	32149644	0.986	0.933	0.053	0.001	0.013
Ichneumonoidea	Ichneumonidae	Amblyteles armatorius	Chromosome	Darwin Tree of Life	GCA_933228735.1	PacBio; Genomics Chromium; Arima-Hi-C	215.771	18.9 Mb	4.9 Mb	44.29	11422841	24262552	0.953	0.951	0.002	0.004	0.043
Ichneumonoidea	Ichneumonidae	Ichneumon xanthorius	Chromosome	Darwin Tree of Life	GCA_917499995.1	PacBio; Genomics Chromium; Arima-Hi-C	314.972	20.1 Mb	4.1 Mb	42.87	1060478	27402130	0.979	0.975	0.004	0.007	0.014
Ichneumonoidea	Ichneumonidae	Diadromus collaris	Scaffold	NCBI	LQNJ00000000	Illumina; PacBio	399.171	1.03 Mb	25.9 kb	40.56	57877	5788798	0.978	0.955	0.023	0.01	0.012
Ichneumonoidea	Ichneumonidae	Buathra laborator	Chromosome	Darwin Tree of Life	GCA_934046635.1	PacBio; Genomics Chromium; Arima-Hi-C	329.895	17 Mb	10.4 Mb	42.66	1720325	33193724	0.983	0.981	0.002	0.002	0.015
Ichneumonoidea	Ichneumonidae	Venturia canescens	Chromosome	NCBI	GCF_019457755.1	PacBio; Hi-C	290.76	25 Mb	11.2 Mb	39.63	18873933	41100835	0.995	0.987	0.008	0.002	0.003
Ichneumonoidea	Ichneumonidae	Ophion luteus	Chromosome	Darwin Tree of Life	GCA_944452715.1	PacBio; Genomics Chromium; Arima-Hi-C	654.222	50.2 Mb	472.6 kb	38.84	33763864	75994433	0.948	0.924	0.024	0.027	0.025
Chalcidoidea	Pteromalidae	Pteromalus puparum	Scaffold	NCBI	GCA_012977825.1	PacBio; Illumina HiSeq	338.104	1.2 Mb	99.4 kb	40.62	166135	13552012	0.942	0.927	0.015	0.016	0.042
Chalcidoidea	Pteromalidae	Pteromalus venustus	Contig	NGDC	GWHFGPC00000000.1	PacBio; Illumina	406.503	-	4.1 Mb	40.12	1066145	23058803	0.948	0.932	0.016	0.011	0.041
Chalcidoidea	Pteromalidae	Pteromalus qinghaiensis	Contig	Figshare	https://figshare.com/articles/dataset/Genome_assembly_of_i_Pteromalus_qinghaiensis_i_/27311832?file=50173386	PacBio; Illumina	360.658	-	5.9 Mb	40.51	1342830	25857375	0.94	0.926	0.014	0.015	0.045
Chalcidoidea	Pteromalidae	Trichomalopsis sarcophagae	Scaffold	NCBI	GCA_002249905.1	Illumina HiSeq	236.484	22.4 kb	10 kb	41.63	2779	350161	0.865	0.853	0.012	0.012	0.123
Chalcidoidea	Pteromalidae	Nasonia vitripennis	Chromosome	NCBI	GCF_009193385.2	PacBio RSII; Oxford Nanopore MinION; Hi-C	297.31	7.2 Mb	7.2 Mb	41.14	710019	37874440	0.981	0.969	0.012	0.002	0.017
Chalcidoidea	Pteromalidae	Anisopteromalus calandrae	Contig	NGDC	GWHFGPD00000000.1	PacBio	421.952	-	1 Mb	38.14	174923	3790457	0.973	0.928	0.045	0.011	0.016
Chalcidoidea	Pteromalidae	Pachycrepoideus vindemmiae	Contig	NGDC	GWHFGPG00000000.1	PacBio	285.766	-	1.9 Mb	40	176999	11028713	0.913	0.868	0.045	0.009	0.078
Chalcidoidea	Eupelmidae	Anastatus japonicus	Chromosome	NGDC	GWHBKAI00000000	PacBio Sequel II; Illumina Hiseq X Ten; Hi-C	950.927	178.3 Mb	14.7 kb	29.54	157200273	216305757	0.951	0.909	0.042	0.018	0.031
Chalcidoidea	Eupelmidae	Anastatus fulloi	Chromosome	NGDC	GWHBJYV00000000	PacBio Sequel II; Illumina Hiseq X Ten; Hi-C	963.364	177.0 Mb	15.3 kb	29.73	160233335	208272802	0.948	0.895	0.053	0.017	0.035
Chalcidoidea	Agaonidae	Eupristina verticillata	Contig	NGDC	GWHALOE00000000	PacBio	386.982	-	3.1 Mb	29.8	702647	11313159	0.967	0.946	0.021	0.007	0.026
Chalcidoidea	Agaonidae	Ceratosolen solmsi	Scaffold	NCBI	GCF_000503995.2	Illumina HS2000	276.158	10.5 Mb	75.2 kb	30.29	2323882	27400720	0.98	0.976	0.004	0.007	0.013
Chalcidoidea	Pteromalidae	Theocolax elegans	Chromosome	NCBI	GCA_026168455.1	Illumina; PacBio Sequel; Hi-C	662.634	88.8 Mb	1.1 Mb	33.52	180637	12311898	0.903	0.892	0.011	0.018	0.079
Chalcidoidea	Trichogrammatidae	Trichogramma pretiosum	Scaffold	NCBI	GCF_000599845.2	Illumina	187.642	1.8 Mb	573.8 kb	39.84	393825	6217548	0.987	0.956	0.031	0.001	0.012
Chalcidoidea	Eulophidae	Chouioia cunea	Chromosome	NCBI	JAOPFQ000000000	MGI-SEQ; Oxford Nanopore; Hi-C	171.986	31.70 Mb	26.5 Mb	36.89	28739939	38830531	0.962	0.941	0.021	0.004	0.034
Chalcidoidea	Aphelinidae	Eretmocerus hayati	Chromosome	NCBI	GCA_029851415.1	Illumina NovaSeq; PacBio SequelI; Hi-C	692.13	192.5 Mb	7.5 Mb	40.96	122604546	204958428	0.91	0.89	0.02	0.019	0.071
Chalcidoidea	Encyrtidae	Copidosoma floridanum	Scaffold	NCBI	GCF_000648655.2	Illumina	553.956	1.2 Mb	40.7 kb	35.95	241316	8149722	0.979	0.95	0.029	0.006	0.015
Platygastroidea	Scelionidae	Telenomus remus	Chromosome	NCBI	GCA_020615435.1	PacBio Sequel; Hi-C	128.998	11.9 Mb	2.4 Mb	36.47	1491469	13007881	0.982	0.959	0.023	0.004	0.014
Cynipoidea	Figitidae	Leptopilina boulardi	Scaffold	NCBI	GCF_019393585.1	PacBio Sequel	354.804	2.7 Mb	1.9 Mb	27.99	548845	7252744	0.989	0.985	0.004	0.001	0.01
Cynipoidea	Figitidae	Leptopilina heterotoma	Contig	NCBI	GCF_015476425.1	PacBio Sequel	484.694	-	2.2 Mb	26.9	656673	8360586	0.99	0.982	0.008	0.002	0.008
Cynipoidea	Cynipidae	Belonocnema kinseyi	Chromosome	NCBI	GCF_010883055.1	Illumina HiSeq	1538.69	151 Mb	19.6 kb	31.26	134866359	183742442	0.973	0.964	0.009	0.012	0.015
Orussoidea	Orussidae	Orussus abietinus	Scaffold	NCBI	GCF_000612105.2	Illumina HiSeq	186.398	612.1 kb	508.6 kb	45	52253	4685716	0.986	0.98	0.006	0.004	0.01
Cephoidea	Cephidae	Cephus cinctus	Scaffold	NCBI	GCF_000341935.2	Illumina GAII; Illumina GAIIx; Illumina HiSeq	160.751	646 kb	44.9 kb	40.49	50808	4355184	0.996	0.991	0.005	0.001	0.003
Tenthredinoidea	Diprionidae	Neodiprion fabricii	Chromosome	NCBI	GCF_021155785.1	PacBio Sequel; Illumina NovaSeq; Hi-C	260.422	40.3 Mb	13.7 Mb	39.91	24981785	42284777	0.995	0.99	0.005	0.001	0.004
Tenthredinoidea	Diprionidae	Neodiprion virginianus	Chromosome	NCBI	GCF_021901495.1	PacBio Sequel; Illumina NovaSeq; Hi-C	262.971	40.1 Mb	11.6 Mb	39.93	25236252	42895755	0.996	0.99	0.006	0.001	0.003
Tenthredinoidea	Diprionidae	Neodiprion lecontei	Chromosome	NCBI	GCF_021901455.1	PacBio Sequel; Illumina NovaSeq; Hi-C	272.074	41.4 Mb	8.2 Mb	39.93	26829685	44328875	0.996	0.992	0.004	0.001	0.003
Tenthredinoidea	Diprionidae	Diprion similis	Chromosome	NCBI	GCF_021155765.1	PacBio Sequel; Illumina NovaSeq; Hi-C	270.226	19 Mb	16.2 Mb	39.75	11122181	28020057	0.956	0.952	0.004	0.003	0.041
Tenthredinoidea	Tenthredinidae	Tenthredo notha	Chromosome	Darwin Tree of Life	GCA_914767705.2	PacBio; Genomics Chromium; Arima-Hi-C	252.818	14 Mb	7 Mb	37.13	8019486	24575054	0.98	0.976	0.004	0.008	0.012
Tenthredinoidea	Tenthredinidae	Tenthredo mesomela	Chromosome	Darwin Tree of Life	GCA_943736025.1	PacBio; Arima-Hi-C	392.837	44.9 Mb	3.4 Mb	37.48	26137029	62304763	0.985	0.981	0.004	0.004	0.011
Tenthredinoidea	Tenthredinidae	Rhogogaster chlorosoma	Chromosome	Darwin Tree of Life	GCA_944452935.1	PacBio; Arima-Hi-C	255.271	27.7 Mb	12.6 Mb	38.98	17778631	41917220	0.983	0.943	0.04	0.007	0.01
Tenthredinoidea	Tenthredinidae	Athalia rosae	Chromosome	NCBI	GCF_917208135.1	PacBio; Genomics Chromium; Arima-Hi-C	171.955	25.5 Mb	7.1 Mb	41.28	16594773	32626317	0.998	0.997	0.001	0.001	0.001

## Sheet: Supplementary Table 2
Supplementary Table 2. The number of chimeric and broken genes corrected in 131 species.
Species	Chimeric genes	Broken genes
Vespa mandarinia	103	57
Microplitis mediator	25	93
Trachymyrmex zeteki	137	165
Buathra laborator	176	311
Ophion luteus	118	1674
Anastatus fulloi	20	951
Vespula germanica	108	613
Habropoda laboriosa	109	120
Temnothorax longispinosus	1400	445
Acromyrmex insinuator	162	220
Fopius arisanus	31	125
Pogonomyrmex barbatus	34	243
Bombus impatiens	33	121
Neodiprion virginianus	46	129
Eretmocerus hayati	66	819
Macrocentrus cingulum	0	866
Linepithema humile	138	145
Cotesia glomerata	23	166
Pteromalus qinghaiensis	314	703
Ancistrocerus nigricornis	86	838
Wasmannia auropunctata	49	233
Bombus pyrosoma	25	98
Vespula pensylvanica	40	83
Mischocyttarus mexicanus	284	549
Ceratina calcarata	86	184
Dufourea novaeangliae	37	122
Hylaeus volcanicus	52	95
Binodoxys communis	104	122
Ectemnius continuus	170	715
Copidosoma floridanum	24	256
Apis mellifera	81	87
Frieseomelitta varia	63	85
Nysson spinosus	188	318
Dolichovespula media	128	460
Telenomus remus	12	401
Diprion similis	47	86
Neodiprion fabricii	44	95
Anastatus japonicus	22	1022
Pteromalus puparum	300	671
Orussus abietinus	28	67
Cataglyphis hispanica	32	74
Solenopsis invicta	46	237
Habrobracon hebetor	376	402
Diadromus collaris	0	1851
Colletes gigas	62	98
Ichneumon xanthorius	124	498
Megachile rotundata	87	168
Pteromalus venustus	280	715
Diachasma alloeum	48	124
Apis florea	65	224
Cotesia chilonis	220	1579
Eufriesea mexicana	89	144
Osmia lignaria	120	77
Bombus terrestris	27	82
Polistes fuscatus	22	155
Eciton burchellii	220	320
Sphecodes monilicornis	246	509
Dolichovespula saxonica	158	406
Anisopteromalus calandrae	0	1543
Dolichovespula sylvestris	136	371
Acromyrmex echinatior	23	195
Chouioia cunea	304	127
Tenthredo notha	129	448
Chelonus insularis	79	54
Venturia canescens	20	96
Nylanderia fulva	182	168
Athalia rosae	34	112
Anoplius nigerrimus	178	1223
Harpegnathos saltator	42	205
Andrena haemorrhoa	144	713
Atta colombica	124	123
Anthidium xuezhongi	0	142
Odontomachus brunneus	134	145
Vespa crabro	69	98
Aphidius gifuensis	35	128
Camponotus floridanus	34	133
Apis cerana	34	215
Cotesia sesamiae	0	537
Leptopilina boulardi	40	147
Polistes canadensis	48	117
Belonocnema kinseyi	56	225
Cerceris rybyensis	208	616
Eupristina verticillata	18	336
Acromyrmex charruanus	176	233
Rhogogaster chlorosoma	208	1254
Melipona quadrifasciata	278	655
Theocolax elegans	0	435
Pseudomyrmex gracilis	45	114
Megalopta genalis	95	145
Andrena fulva	136	669
Ampulex compressa	328	396
Neodiprion lecontei	40	143
Tenthredo mesomela	156	462
Vollenhovia emeryi	38	281
Lasioglossum morio	214	429
Leptopilina heterotoma	31	145
Pseudoatta argentina	174	144
Trichogramma pretiosum	11	109
Hylaeus anthracinus	45	109
Monomorium pharaonis	39	217
Microctonus aethiopoides	98	279
Microctonus hyperodae	96	286
Seladonia tumulorum	169	1373
Polistes dominula	56	143
Nasonia vitripennis	36	197
Apanteles cypris	6	274
Formica exsecta	182	230
Vespa velutina	48	83
Cyphomyrmex costatus	108	203
Microplitis demolitor	43	107
Mimumesa dahlbomi	156	1258
Tiphia femorata	186	291
Stelis phaeoptera	252	284
Trachymyrmex septentrionalis	129	133
Trichomalopsis sarcophagae	354	694
Gonatopus flavifemur	222	855
Macropis europaea	148	446
Osmia bicornis	23	127
Dinoponera quadriceps	73	124
Cephus cinctus	62	77
Trachymyrmex cornetzi	114	211
Ceratosolen solmsi	12	307
Pemphredon lugubris	246	372
Vespula vulgaris	43	105
Ooceraea biroi	167	198
Andrena dorsata	236	449
Pachycrepoideus vindemmiae	6	532
Amblyteles armatorius	190	226
Nomia melanderi	89	95
Temnothorax curvispinosus	136	224
Holcopasites calliopsidis	128	634

## Sheet: Supplementary Table 3
Supplementary Table 3. Orthology profiles of protein-coding genes from 131 species.
Species	Present >= 70% Hymenoptera	Single-copy >= 70% Hymenoptera	Species specific	Others
Athalia rosae	8639	659	331	1724
Rhogogaster chlorosoma	11398	686	5780	6018
Tenthredo mesomela	8816	664	133	1300
Tenthredo notha	8343	663	75	961
Diprion similis	8560	620	92	1738
Neodiprion lecontei	8997	652	58	2208
Neodiprion virginianus	8944	657	32	2016
Neodiprion fabricii	8895	653	26	1996
Cephus cinctus	8689	655	469	1689
Orussus abietinus	8176	649	170	1030
Belonocnema kinseyi	9768	641	1402	2591
Leptopilina heterotoma	9282	644	978	3485
Leptopilina boulardi	9146	642	652	3151
Telenomus remus	8842	656	3257	2122
Copidosoma floridanum	9435	693	571	1325
Eretmocerus hayati	9557	643	7847	6026
Chouioia cunea	8492	639	708	1225
Trichogramma pretiosum	8779	646	1287	2010
Theocolax elegans	8360	606	740	3851
Ceratosolen solmsi	7900	645	129	835
Eupristina verticillata	8660	641	2927	1889
Anastatus fulloi	11112	707	2503	12358
Anastatus japonicus	10719	696	3111	12750
Pachycrepoideus vindemmiae	8649	635	1551	3333
Anisopteromalus calandrae	10926	698	1423	8029
Nasonia vitripennis	9241	648	189	3438
Trichomalopsis sarcophagae	8204	569	2573	4542
Pteromalus qinghaiensis	9521	647	1098	7552
Pteromalus venustus	9582	646	1187	7823
Pteromalus puparum	9329	641	1024	6471
Ophion luteus	10829	675	3934	3148
Venturia canescens	8806	651	601	1740
Buathra laborator	8564	647	367	955
Diadromus collaris	10627	704	1164	4620
Ichneumon xanthorius	8508	647	362	904
Amblyteles armatorius	8191	638	481	858
Aphidius gifuensis	9170	678	885	1901
Binodoxys communis	9610	713	1588	2251
Habrobracon hebetor	8579	633	1120	1856
Diachasma alloeum	9409	659	332	1912
Fopius arisanus	8695	653	233	1360
Macrocentrus cingulum	8026	609	462	2429
Microctonus aethiopoides	8618	665	709	2382
Microctonus hyperodae	8519	658	534	1882
Chelonus insularis	8390	651	303	1217
Microplitis demolitor	8781	653	153	2265
Microplitis mediator	9421	650	443	3517
Apanteles cypris	8832	652	2000	3421
Cotesia glomerata	9119	651	321	3957
Cotesia chilonis	8660	627	775	3355
Cotesia sesamiae	9029	643	2023	5926
Gonatopus flavifemur	8831	583	6222	7134
Ancistrocerus nigricornis	7911	643	280	742
Mischocyttarus mexicanus	9440	673	4651	2132
Polistes dominula	8503	649	34	952
Polistes canadensis	8380	652	54	753
Polistes fuscatus	8817	652	60	1101
Vespula germanica	8540	649	1655	1252
Vespula vulgaris	8337	648	46	930
Vespula pensylvanica	8325	649	17	921
Dolichovespula media	8361	648	518	1121
Dolichovespula sylvestris	8388	646	576	1180
Dolichovespula saxonica	8508	654	410	1145
Vespa velutina	8398	649	55	937
Vespa mandarinia	8420	650	54	1020
Vespa crabro	8432	649	145	963
Anoplius nigerrimus	10050	675	1983	3067
Tiphia femorata	8253	648	624	885
Dinoponera quadriceps	8936	655	178	1252
Harpegnathos saltator	9145	662	450	2296
Odontomachus brunneus	8991	662	436	2072
Eciton burchellii	8805	658	1612	1431
Ooceraea biroi	8996	662	334	1918
Linepithema humile	9102	662	373	1468
Pseudomyrmex gracilis	8891	658	288	1698
Nylanderia fulva	10001	677	754	3203
Camponotus floridanus	9392	658	378	2031
Formica exsecta	9374	687	173	1825
Cataglyphis hispanica	8551	657	69	1172
Pogonomyrmex barbatus	8890	664	261	1424
Vollenhovia emeryi	10396	669	451	3224
Temnothorax longispinosus	8632	619	2296	1953
Temnothorax curvispinosus	10903	706	465	3571
Solenopsis invicta	10204	667	466	3355
Monomorium pharaonis	9818	671	527	2909
Wasmannia auropunctata	10301	685	372	2212
Cyphomyrmex costatus	9194	667	99	1776
Trachymyrmex zeteki	8861	650	62	1643
Trachymyrmex cornetzi	9456	660	118	2343
Trachymyrmex septentrionalis	8827	655	88	1458
Atta colombica	8635	658	48	977
Acromyrmex echinatior	8977	654	148	1353
Acromyrmex insinuator	7587	619	16	724
Pseudoatta argentina	7066	580	253	1424
Acromyrmex charruanus	7561	622	11	760
Ampulex compressa	8968	658	7413	1816
Nysson spinosus	8085	644	340	736
Ectemnius continuus	8052	663	244	577
Pemphredon lugubris	8283	647	424	905
Cerceris rybyensis	7956	644	137	531
Mimumesa dahlbomi	9681	674	1720	2219
Macropis europaea	7927	640	221	601
Andrena dorsata	8417	655	438	1285
Andrena fulva	8691	658	655	1719
Andrena haemorrhoa	8394	652	376	1180
Colletes gigas	8541	652	64	893
Hylaeus volcanicus	9015	698	753	1095
Hylaeus anthracinus	8604	657	47	1049
Dufourea novaeangliae	8329	655	25	793
Nomia melanderi	8421	653	53	794
Megalopta genalis	8633	655	88	1022
Sphecodes monilicornis	8463	660	450	1075
Lasioglossum morio	8587	659	917	1176
Seladonia tumulorum	9919	679	5609	2501
Anthidium xuezhongi	8389	654	612	1092
Stelis phaeoptera	8103	648	336	738
Megachile rotundata	8711	653	272	1110
Osmia bicornis	8877	651	195	1585
Osmia lignaria	8503	646	116	1315
Holcopasites calliopsidis	8708	642	1692	1718
Habropoda laboriosa	8482	653	69	865
Ceratina calcarata	9030	672	178	1245
Eufriesea mexicana	8589	653	114	897
Apis florea	8567	668	118	983
Apis mellifera	8256	646	64	966
Apis cerana	8778	670	134	1043
Melipona quadrifasciata	8429	614	3235	1783
Frieseomelitta varia	8720	663	201	1024
Bombus pyrosoma	8609	655	226	1075
Bombus impatiens	8720	654	134	1080
Bombus terrestris	8677	660	57	886

## Sheet: Supplementary Table 4
Supplementary Table 4. Gene gain and loss rate per million years in each clade. The node IDs correspond to the node IDs in Supplementary Fig. 3.
Node ID	Gain	Loss	Gene gain and loss rate
1	428	-1563	11.9402
2	6210	-445	49.0897
3	654	-1890	20.2272
4	348	-2306	21.1018
5	345	-896	12.171
6	491	-162	6.84195
7	294	-195	5.47011
8	223	-202	4.75419
9	873	-1407	8.26867
10	450	-2009	9.30734
11	2403	-509	24.2549
12	1941	-240	30.4772
13	1536	-250	24.9575
14	1854	-1678	21.306
15	1687	-883	40.3639
16	4436	-807	82.3455
17	611	-703	37.3955
18	1006	-611	46.0186
19	2834	-1202	32.1586
20	302	-1102	12.6053
21	2381	-1497	34.8172
22	4828	-223	75.9321
23	4422	-205	69.5581
24	1704	-1715	55.2837
25	6043	-661	167.196
26	1203	-546	417.734
27	1477	-1818	786.984
28	2368	-597	390.804
29	2500	-511	798.114
30	1848	-548	635.099
31	3682	-522	73.3956
32	1068	-734	31.4602
33	632	-1007	11.871
34	5001	-547	58.6842
35	639	-1154	19.8858
36	358	-1201	17.2905
37	1508	-915	25.5269
38	2523	-1056	37.7056
39	1528	-1167	27.1233
40	1700	-250	26.1015
41	600	-318	12.2878
42	2461	-1775	36.9389
43	1195	-515	16.5425
44	1038	-690	16.7167
45	826	-883	13.7344
46	900	-451	54.9748
47	1772	-154	78.3726
48	1498	-565	46.8159
49	2245	-462	89.6627
50	2081	-1125	142.033
51	3510	-661	184.785
52	6159	-2652	41.1154
53	522	-1367	11.1252
54	2264	-728	38.483
55	508	-284	18.8951
56	333	-322	23.166
57	926	-231	40.9207
58	511	-382	15.2256
59	147	-119	11.3898
60	132	-98	9.84835
61	376	-347	15.056
62	339	-235	14.3381
63	463	-231	17.3357
64	377	-436	9.72473
65	412	-382	9.9014
66	338	-308	8.0558
67	3652	-1337	29.6786
68	648	-1689	13.9024
69	986	-473	13.6452
70	1777	-265	19.8265
71	1430	-341	17.1952
72	894	-499	18.6605
73	1444	-370	24.3001
74	1242	-302	39.7284
75	1379	-446	46.9587
76	2982	-470	61.4988
77	1639	-283	57.7053
78	1553	-261	63.7021
79	412	-399	28.4798
80	835	-895	36.3246
81	3057	-382	137.481
82	1060	-1349	156.976
83	3588	-435	262.148
84	2962	-247	124.587
85	2329	-242	99.8172
86	2442	-377	74.5999
87	1636	-666	64.6238
88	905	-372	61.4698
89	1916	-290	136.688
90	756	-287	99.7131
91	399	-358	125.025
92	813	-131	324.973
93	486	-1438	662.339
94	991	-832	1510.58
95	491	-203	575.063
96	1183	-900	13.5675
97	339	-342	9.85746
98	536	-700	17.8911
99	542	-290	9.4344
100	400	-697	12.4394
101	2287	-820	25.155
102	348	-1542	17.4687
103	698	-982	23.8673
104	1041	-275	43.46
105	457	-386	27.8395
106	581	-366	24.5351
107	1081	-250	36.2278
108	597	-252	23.1085
109	407	-842	21.5842
110	363	-726	31.0197
111	860	-883	87.4205
112	629	-810	74.004
113	620	-656	107.374
114	2696	-747	289.723
115	327	-355	9.61688
116	350	-894	17.5416
117	769	-339	20.3771
118	1072	-171	38.4825
119	550	-246	24.6437
120	1220	-530	54.191
121	460	-483	29.2012
122	1252	-554	24.2998
123	567	-537	22.6119
124	383	-272	28.1941
125	119	-294	35.8029
126	588	-194	67.7914
127	956	-932	106.711
128	438	-277	40.4123
129	396	-157	39.8536
130	435	-85	58.8823
131	461	-228	78.019
133	643	-116	6.6432
134	58	-72	8.16919
135	93	-194	18.7998
136	6	-39	4.59334
137	363	-1161	31.1844
138	27	-118	22.2287
139	5	-1	0.992426
140	0	-73	13.8771
141	0	-115	9.96582
142	8	-31	1.86846
143	17	-236	22.2011
144	194	-408	16.661
145	481	-848	17.5466
146	342	-313	13.5061
147	174	-284	15.2542
148	62	-370	28.9023
149	244	-409	11.6017
150	268	-233	16.2282
151	142	-425	9.54464
152	86	-73	7.97572
153	3	-418	78.1201
154	4	-154	11.1886
155	969	-62	24.655
156	1405	-616	89.6022
157	100	-217	11.6413
158	239	-72	14.3001
159	246	-308	18.4074
160	67	-449	88.7646
161	209	-398	251.545
162	161	-171	87.0415
163	28	-337	19.9861
164	97	-287	8.87012
165	424	-358	6.91431
166	58	-298	11.0181
167	86	-97	4.20428
168	0	0	0
169	130	-460	9.68373
170	211	-378	12.3149
171	73	-13	8.60516
172	33	-146	32.2375
173	131	-220	14.2377
174	6	-180	20.0342
175	95	-376	16.3644
176	30	-13	3.8033
177	53	-222	14.4543
178	417	-207	11.2992
179	270	-404	15.1012
180	185	-75	10.3417
181	160	-93	18.2339
182	253	-279	69.8279
183	12	-451	15.9502
184	12	-165	7.90639
185	7	-729	33.2754
186	120	-128	4.27846
187	72	-165	6.95409
188	53	-208	7.2838
189	18	-75	6.8175
190	57	-143	8.58341
191	40	-105	4.85319
192	35	-178	6.03451
193	9	-65	17.8918
194	139	-344	13.2796
195	38	-71	13.646
196	1	0	1.26402
197	1	0	0.293198
198	11	-26	2.38277
199	1	0	0.120721
200	7	-67	4.25336
201	195	-447	16.5019
202	68	-451	39.4443
203	13	0	3.30754
204	57	-45	3.99652
205	56	-469	26.369
206	66	-37	7.64791
207	113	-507	14.6822
208	82	-39	7.88501
209	62	-394	47.4252
210	66	-98	7.18542
211	34	-86	24.8402
212	170	-57	12.5275
213	5	-8	23.5235
214	229	-178	18.4504
215	313	-199	52.9576
216	76	-126	26.8217
217	371	-218	42.7268
218	20	-74	53.5891
219	28	-149	81.6905
220	60	-178	16.0301
221	30	-29	12.7279
222	16	-197	37.5071
223	18	-129	33.3696
224	58	-135	97.4901
225	21	-39	51.2708
226	22	-1299	460.553
227	0	-191	34.9992
228	9	-65	5.74662
229	50	-1071	15.6636
230	19	-36	3.51888
231	39	-1046	29.4564
232	0	0	0
233	24	-120	9.39903
234	15	-9	3.18841
235	56	-132	6.60114
236	13	0	7.23384
237	185	-662	21.1178
238	18	-88	8.20299
239	65	-438	24.3392
240	0	0	0
241	0	0	0
242	38	-79	5.14069
243	104	-61	10.8777
244	1	-79	162.193
245	103	-68	22.6157
246	10	-167	34.7286
247	43	-276	14.2757
248	0	0	0
249	45	-101	7.74569
250	133	-110	11.0083
251	14	-75	8.02637
252	77	-248	6.2275
253	5	-81	8.46509
254	23	-65	3.45127
255	20	-25	4.49106
256	119	-262	24.4669
257	22	-63	7.26717
258	69	-55	6.28693
259	131	-88	157.807
260	87	-211	57.2568
261	42	-58	19.8231

## Sheet: Supplementary Table 5
Supplementary Table 5. The gene families identified by CAFE5 as significantly expanded and contracted gene families (P-value < 0.05).
Family ID	P value	Significant at 0.05	Annotation
OG0000038	0	y	Cytochrome P450
OG0000041	0	y	Probable multidrug resistance-associated protein lethal(2)03659
OG0000043	0	y	Trypsin
OG0000045	0.004	y	Cuticle protein
OG0000046	0	y	Acyl-CoA desaturase
OG0000051	0	y	Histone H3
OG0000053	0	y	Histone H2A
OG0000057	0.002	y	Farnesol dehydrogenase
OG0000062	0	y	UDP-glycosyltransferase
OG0000066	0	y	Histone H4
OG0000067	0	y	Aminopeptidase
OG0000068	0.018	y	Maltase
OG0000071	0	y	Fatty acyl-CoA reductase wat
OG0000076	0	y	Esterase E4
OG0000080	0	y	Cytochrome P450 6k1
OG0000084	0	y	Chymotrypsin inhibitor
OG0000091	0.001	y	4-coumarate--CoA ligase-like
OG0000092	0	y	Odorant receptor
OG0000093	0	y	Odorant receptor
OG0000098	0	y	Probable chitinase
OG0000107	0	y	Alcohol dehydrogenase
OG0000108	0.003	y	Venom allergen
OG0000110	0.042	y	Peptidoglycan recognition protein
OG0000130	0	y	Leucine-rich repeat-containing protein
OG0000133	0	y	Glutamate receptor
OG0000136	0.013	y	Trypsin
OG0000137	0	y	Cytochrome P450
OG0000144	0	y	Transcription factor Adf-1
OG0000145	0	y	SET and MYND domain-containing protein 4
OG0000151	0	y	Putative uncharacterized protein
OG0000159	0	y	Putative nuclease HARBI1
OG0000163	0	y	Cytochrome P450
OG0000168	0	y	THAP domain-containing protein 2
OG0000169	0	y	Putative uncharacterized protein
OG0000184	0	y	Neprilysin-2
OG0000192	0	y	Putative uncharacterized protein
OG0000208	0	y	Zinc finger protein
OG0000220	0	y	THAP domain-containing protein 5
OG0000232	0	y	Putative uncharacterized protein
OG0000237	0	y	RCC1 and BTB domain-containing protein 1
OG0000242	0.001	y	Zinc finger protein
OG0000248	0.016	y	Trypsin
OG0000249	0	y	ATP-dependent DNA helicase PIF4
OG0000254	0.026	y	Nose resistant to fluoxetine protein 6
OG0000257	0	y	Putative uncharacterized protein
OG0000258	0	y	Putative uncharacterized protein
OG0000267	0.007	y	Odorant receptor 22c
OG0000274	0	y	Putative uncharacterized protein
OG0000292	0	y	Putative uncharacterized protein
OG0000305	0.012	y	Glucose dehydrogenase [FAD, quinone]
OG0000315	0	y	Putative uncharacterized protein
OG0000350	0.047	y	Receptor-type tyrosine-protein phosphatase F
OG0000365	0.001	y	Zinc finger protein 814
OG0000393	0	y	Putative uncharacterized protein
OG0000401	0	y	Probable E3 ubiquitin ligase complex SCF subunit sconB
OG0000418	0	y	Putative uncharacterized protein
OG0000452	0.001	y	Putative uncharacterized protein
OG0000463	0	y	Putative uncharacterized protein
OG0000469	0	y	Putative uncharacterized protein
OG0000471	0	y	General transcription factor II-I repeat domain-containing protein 2
OG0000488	0	y	Probable ATP-dependent RNA helicase DDX56
OG0000500	0	y	Putative uncharacterized protein
OG0000508	0	y	Putative uncharacterized protein
OG0000556	0	y	Putative uncharacterized protein
OG0000595	0	y	Zinc finger protein
OG0000653	0	y	Putative uncharacterized protein
OG0000666	0	y	Putative uncharacterized protein
OG0000676	0	y	Putative uncharacterized protein
OG0000688	0	y	Putative uncharacterized protein
OG0000771	0	y	Transposon Ty3-I Gag-Pol polyprotein
OG0000782	0	y	Retrovirus-related Pol polyprotein from type-1 retrotransposable element R2 (Fragment)
OG0000796	0	y	120.7 kDa protein in NOF-FB transposable element
OG0000837	0.002	y	Putative uncharacterized protein
OG0000838	0.002	y	THAP domain-containing protein
OG0000879	0.012	y	UDP-glucuronosyltransferase 2B37
OG0001084	0	y	Putative uncharacterized protein
OG0001172	0.046	y	Retrovirus-related Pol polyprotein from transposon 17.6
OG0001199	0	y	Putative uncharacterized protein
OG0002095	0.007	y	52 kDa repressor of the inhibitor of the protein kinase
OG0003279	0.001	y	Putative uncharacterized protein ART2
OG0004211	0.001	y	NADH-ubiquinone oxidoreductase chain 5
OG0005887	0	y	Envelope fusion protein
OG0007760	0	y	Putative uncharacterized transposon-derived protein F54H12.3
OG0007897	0.001	y	Putative uncharacterized protein
OG0008339	0.01	y	Putative uncharacterized protein
OG0008491	0	y	Putative uncharacterized protein
OG0008650	0.002	y	Putative uncharacterized protein
OG0008741	0	y	NADH-ubiquinone oxidoreductase chain 1
OG0008911	0.025	y	Acetylcholine receptor subunit alpha-like
OG0009063	0.005	y	Cytochrome c oxidase subunit 3
OG0009715	0.034	y	39S ribosomal protein L36, mitochondrial
OG0009958	0.033	y	Zinc finger SWIM domain-containing protein 7
OG0009998	0.015	y	Putative uncharacterized protein
OG0011818	0.025	y	Probable ATP-dependent RNA helicase DHX35
OG0000000	0	y	Pro-Pol polyprotein
OG0000001	0	y	Retrovirus-related Pol polyprotein from transposon
OG0000002	0	y	Odorant receptor
OG0000003	0	y	Retrovirus-related Pol polyprotein from transposon
OG0000005	0	y	Zinc finger protein
OG0000006	0	y	Putative uncharacterized protein
OG0000007	0	y	Histone-lysine N-methyltransferase SETMAR
OG0000008	0	y	Putative uncharacterized protein
OG0000009	0	y	Odorant receptor
OG0000010	0	y	Odorant receptor
OG0000011	0	y	Retrovirus-related Pol polyprotein from transposon
OG0000013	0	y	Putative uncharacterized protein
OG0000014	0	y	DNA polymerase
OG0000015	0	y	Retrovirus-related Pol polyprotein from transposon
OG0000016	0	y	Fatty acid synthase
OG0000017	0	y	Probable RNA-directed DNA polymerase from transposon
OG0000018	0	y	Speckle-type POZ protein
OG0000019	0	y	Cytochrome P450 9e2
OG0000020	0	y	Trypsin
OG0000021	0	y	Putative uncharacterized protein
OG0000022	0	y	Jerky protein homolog-like
OG0000023	0	y	Retrovirus-related Pol polyprotein from type-1 retrotransposable element
OG0000024	0	y	RNA-directed DNA polymerase from mobile element jockey
OG0000025	0	y	Putative uncharacterized protein
OG0000026	0	y	Putative uncharacterized protein
OG0000027	0	y	Probable RNA-directed DNA polymerase from transposon
OG0000028	0	y	Glucose dehydrogenase [FAD, quinone]
OG0000029	0	y	Lipase
OG0000030	0	y	DNA polymerase III PolC-type
OG0000031	0	y	Putative nuclease HARBI1
OG0000032	0	y	PiggyBac transposable element-derived protein 4
OG0000033	0	y	Histone-lysine N-methyltransferase SETMAR
OG0000034	0	y	Putative uncharacterized protein
OG0000035	0	y	ATP-dependent DNA helicase PIF1
OG0000036	0	y	THAP domain-containing protein
OG0000037	0	y	Jerky protein homolog-like
OG0000039	0	y	Odorant receptor
OG0000040	0	y	Odorant receptor
OG0000042	0	y	Transposable element Tc3 transposase
OG0000044	0	y	Cytochrome P450 4C1
OG0000047	0	y	Putative uncharacterized protein
OG0000048	0	y	Zinc finger BED domain-containing protein
OG0000049	0	y	Probable RNA-directed DNA polymerase from transposon
OG0000050	0	y	Putative uncharacterized protein
OG0000052	0	y	Putative uncharacterized protein
OG0000054	0	y	Histone H2B
OG0000055	0	y	Putative gustatory receptor
OG0000056	0	y	Odorant receptor
OG0000058	0	y	Putative uncharacterized protein
OG0000059	0	y	Putative uncharacterized protein
OG0000060	0	y	Odorant receptor
OG0000061	0	y	Putative uncharacterized protein
OG0000063	0	y	Putative uncharacterized protein
OG0000064	0	y	Transposable element P transposase
OG0000069	0	y	PiggyBac transposable element-derived protein
OG0000070	0	y	Putative uncharacterized protein
OG0000074	0	y	Putative uncharacterized protein
OG0000075	0	y	Putative uncharacterized protein
OG0000077	0	y	Zinc finger MYM-type protein
OG0000078	0	y	Cytochrome P450
OG0000079	0	y	Putative uncharacterized protein
OG0000081	0	y	Putative uncharacterized protein
OG0000085	0	y	Trihelix transcription factor
OG0000086	0	y	Putative nuclease HARBI1
OG0000088	0	y	PiggyBac transposable element-derived protein
OG0000089	0	y	Putative uncharacterized protein
OG0000090	0	y	Putative gustatory receptor
OG0000095	0	y	Putative uncharacterized protein
OG0000096	0	y	Putative uncharacterized protein
OG0000099	0	y	Putative uncharacterized protein
OG0000100	0	y	Uncharacterized 50 kDa protein in type I retrotransposable element R1DM
OG0000101	0	y	Uncharacterized 50 kDa protein in type I retrotransposable element R1DM
OG0000102	0	y	Putative uncharacterized protein
OG0000103	0	y	Retrovirus-related Pol polyprotein from type-1 retrotransposable element R2 (Fragment)
OG0000104	0	y	THAP domain-containing protein
OG0000106	0	y	Ankyrin
OG0000111	0	y	Retrovirus-related Pol polyprotein from transposon
OG0000112	0	y	Putative uncharacterized protein
OG0000113	0	y	Major royal jelly protein
OG0000115	0	y	Putative uncharacterized protein
OG0000117	0	y	Putative uncharacterized protein
OG0000118	0	y	Putative uncharacterized protein
OG0000119	0	y	Putative uncharacterized protein
OG0000122	0	y	Nucleic-acid-binding protein from transposon X-element
OG0000123	0	y	Putative 115 kDa protein in type-1 retrotransposable element
OG0000126	0	y	Transposable element P transposase
OG0000127	0	y	G-protein coupled receptor Mth2
OG0000129	0	y	Nucleic-acid-binding protein from mobile element
OG0000131	0	y	Gustatory receptor
OG0000134	0	y	Putative uncharacterized protein
OG0000147	0	y	Putative uncharacterized protein
OG0000148	0	y	Putative uncharacterized protein
OG0000149	0	y	F-box/LRR-repeat protein
OG0000150	0	y	Putative uncharacterized protein
OG0000154	0	y	Putative uncharacterized protein
OG0000160	0	y	Putative uncharacterized protein
OG0000172	0	y	Putative uncharacterized protein
OG0000178	0	y	Putative uncharacterized protein
OG0000185	0	y	Uncharacterized protein F54H12.2
OG0000186	0	y	120.7 kDa protein in NOF-FB transposable element
OG0000190	0	y	Putative uncharacterized protein
OG0000191	0	y	Putative uncharacterized protein
OG0000194	0	y	Putative uncharacterized protein
OG0000205	0	y	Putative uncharacterized protein
OG0000206	0	y	RNA-directed DNA polymerase from mobile element
OG0000212	0	y	Gag-Pol polyprotein
OG0000218	0	y	Putative uncharacterized protein
OG0000224	0	y	Retrovirus-related Pol polyprotein from transposon
OG0000235	0	y	Putative uncharacterized protein
OG0000243	0	y	Putative uncharacterized protein
OG0000256	0	y	Death-associated inhibitor of apoptosis 1
OG0000259	0	y	Putative uncharacterized protein
OG0000265	0	y	Putative protein MSS51 homolog, mitochondrial
OG0000276	0	y	Putative uncharacterized protein
OG0000284	0	y	Putative uncharacterized protein
OG0000291	0	y	Retrovirus-related Pol polyprotein from transposon 412
OG0000295	0	y	Putative uncharacterized protein
OG0000299	0	y	Putative uncharacterized protein
OG0000308	0	y	Transposable element P transposase
OG0000320	0	y	Transposon Ty3-G Gag-Pol polyprotein
OG0000332	0	y	Putative uncharacterized protein
OG0000366	0	y	Putative uncharacterized protein
OG0000367	0	y	Putative uncharacterized protein
OG0000377	0	y	Putative uncharacterized protein
OG0000387	0	y	Putative uncharacterized protein
OG0000389	0	y	Putative uncharacterized protein
OG0000465	0.001	y	Serine protease gd
OG0000517	0	y	Putative uncharacterized protein
OG0000539	0	y	PiggyBac transposable element-derived protein
OG0000625	0.007	y	A disintegrin and metalloproteinase with thrombospondin motifs adt-2
OG0000659	0	y	Putative uncharacterized protein
OG0001024	0	y	Deoxynucleoside kinase
OG0001109	0.002	y	120.7 kDa protein in NOF-FB transposable element
OG0001859	0.022	y	Putative uncharacterized protein
OG0008271	0.001	y	Transposon Ty3-I Gag-Pol polyprotein
OG0009106	0.007	y	Putative uncharacterized protein

## Sheet: Supplementary Table 6
Supplementary Table 6. GO enrichment analysis of gene families identified by CAFE5 as significantly expanded and contracted gene families (biological process, FDR-adjusted P < 0.05). Unadjusted P-values were generated using two-sided Fisher's exact tests. Adjusted P-values were generated using the Benjamini/Hochberg multiple test correction.
GO	NS	Enrichment	Name	Ratio in study	Ratio in pop	Unadjusted P	Depth	Study count	FDR-adjusted P
GO:0055114	BP	e	oxidation-reduction process	70/225	574/7872	3.14553e-27	2	70	4.58398e-23
GO:0008202	BP	e	steroid metabolic process	37/225	140/7872	3.0364e-26	4	37	2.21247e-22
GO:0042445	BP	e	hormone metabolic process	24/225	122/7872	3.74166e-14	4	24	4.1944e-11
GO:0032310	BP	e	prostaglandin secretion	10/225	13/7872	7.92354e-14	11	10	7.69799e-11
GO:0007608	BP	e	sensory perception of smell	21/225	93/7872	8.95551e-14	6	21	8.15679e-11
GO:0015732	BP	e	prostaglandin transport	10/225	14/7872	2.70432e-13	10	10	2.18944e-10
GO:0034754	BP	e	cellular hormone metabolic process	19/225	81/7872	6.84493e-13	5	19	4.98756e-10
GO:0006334	BP	e	nucleosome assembly	15/225	49/7872	2.90216e-12	8	15	1.76222e-09
GO:0006694	BP	e	steroid biosynthetic process	18/225	84/7872	1.46966e-11	5	18	7.13912e-09
GO:0000023	BP	e	maltose metabolic process	8/225	10/7872	1.68777e-11	6	8	7.93414e-09
GO:0006629	BP	e	lipid metabolic process	48/225	598/7872	2.65086e-11	3	48	1.07626e-08
GO:0006333	BP	e	chromatin assembly or disassembly	17/225	76/7872	2.6587e-11	5	17	1.07626e-08
GO:0031497	BP	e	chromatin assembly	15/225	60/7872	7.41061e-11	6	15	2.34771e-08
GO:0045455	BP	e	ecdysteroid metabolic process	12/225	35/7872	1.03671e-10	6	12	3.1475e-08
GO:0051290	BP	e	protein heterotetramerization	11/225	28/7872	1.14207e-10	8	11	3.39662e-08
GO:0032309	BP	e	icosanoid secretion	10/225	22/7872	1.42853e-10	9	10	4.00345e-08
GO:1901571	BP	e	fatty acid derivative transport	10/225	23/7872	2.46464e-10	5	10	6.19263e-08
GO:0071715	BP	e	icosanoid transport	10/225	23/7872	2.46464e-10	8	10	6.19263e-08
GO:0007606	BP	e	sensory perception of chemical stimulus	21/225	143/7872	5.23038e-10	5	21	1.12092e-07
GO:0033559	BP	e	unsaturated fatty acid metabolic process	12/225	40/7872	6.11607e-10	8	12	1.27328e-07
GO:0050911	BP	e	detection of chemical stimulus involved in sensory perception of smell	12/225	42/7872	1.15083e-09	5	12	2.15766e-07
GO:0006631	BP	e	fatty acid metabolic process	21/225	169/7872	1.15858e-08	7	21	1.77726e-06
GO:0034728	BP	e	nucleosome organization	15/225	87/7872	1.84754e-08	6	15	2.77569e-06
GO:0051791	BP	e	medium-chain fatty acid metabolic process	8/225	19/7872	2.26763e-08	8	8	3.338e-06
GO:0009593	BP	e	detection of chemical stimulus	16/225	102/7872	2.49473e-08	3	16	3.55214e-06
GO:0050907	BP	e	detection of chemical stimulus involved in sensory perception	12/225	54/7872	2.63525e-08	4	12	3.69264e-06
GO:0006693	BP	e	prostaglandin metabolic process	9/225	27/7872	3.25021e-08	10	9	4.46783e-06
GO:0006692	BP	e	prostanoid metabolic process	9/225	27/7872	3.25021e-08	9	9	4.46783e-06
GO:1901568	BP	e	fatty acid derivative metabolic process	14/225	78/7872	3.28044e-08	3	14	4.46783e-06
GO:0005984	BP	e	disaccharide metabolic process	8/225	20/7872	3.68689e-08	5	8	4.97492e-06
GO:0015908	BP	e	fatty acid transport	10/225	43/7872	2.49956e-07	9	10	2.70419e-05
GO:0008610	BP	e	lipid biosynthetic process	28/225	334/7872	2.50508e-07	4	28	2.70419e-05
GO:0006805	BP	e	xenobiotic metabolic process	11/225	54/7872	2.64278e-07	3	11	2.81949e-05
GO:0065004	BP	e	protein-DNA complex assembly	15/225	111/7872	5.18848e-07	7	15	5.0074e-05
GO:0006690	BP	e	icosanoid metabolic process	9/225	37/7872	6.72238e-07	6	9	6.40296e-05
GO:0006335	BP	e	DNA replication-dependent nucleosome assembly	6/225	13/7872	7.40287e-07	9	6	6.91551e-05
GO:0034723	BP	e	DNA replication-dependent nucleosome organization	6/225	13/7872	7.40287e-07	7	6	6.91551e-05
GO:0006636	BP	e	unsaturated fatty acid biosynthetic process	6/225	13/7872	7.40287e-07	9	6	6.91551e-05
GO:0032787	BP	e	monocarboxylic acid metabolic process	24/225	272/7872	7.69218e-07	6	24	7.11138e-05
GO:0046717	BP	e	acid secretion	10/225	49/7872	9.21694e-07	5	10	8.14052e-05
GO:0007600	BP	e	sensory perception	31/225	421/7872	9.62987e-07	4	31	8.40336e-05
GO:0042180	BP	e	cellular ketone metabolic process	12/225	74/7872	1.01712e-06	3	12	8.78011e-05
GO:0042335	BP	e	cuticle development	19/225	185/7872	1.21607e-06	3	19	0.000102438
GO:0090320	BP	e	regulation of chylomicron remnant clearance	6/225	14/7872	1.26467e-06	5	6	0.000105315
GO:0090122	BP	e	cholesterol ester hydrolysis involved in cholesterol transport	6/225	14/7872	1.26467e-06	7	6	0.000105315
GO:0006869	BP	e	lipid transport	16/225	135/7872	1.31223e-06	5	16	0.000106833
GO:0002576	BP	e	platelet degranulation	10/225	51/7872	1.36306e-06	8	10	0.000109745
GO:0019748	BP	e	secondary metabolic process	14/225	105/7872	1.48252e-06	2	14	0.000118708
GO:0090119	BP	e	vesicle-mediated cholesterol transport	6/225	15/7872	2.05765e-06	9	6	0.000158657
GO:0034378	BP	e	chylomicron assembly	6/225	15/7872	2.05765e-06	8	6	0.000158657
GO:0046942	BP	e	carboxylic acid transport	18/225	174/7872	2.11249e-06	7	18	0.00016118
GO:0015849	BP	e	organic acid transport	18/225	174/7872	2.11249e-06	5	18	0.00016118
GO:0019626	BP	e	short-chain fatty acid catabolic process	6/225	16/7872	3.21397e-06	9	6	0.000234186
GO:0009311	BP	e	oligosaccharide metabolic process	8/225	35/7872	4.75347e-06	4	8	0.000336273
GO:0006323	BP	e	DNA packaging	15/225	132/7872	4.82493e-06	7	15	0.00033968
GO:0042759	BP	e	long-chain fatty acid biosynthetic process	6/225	17/7872	4.84899e-06	9	6	0.000339733
GO:0043171	BP	e	peptide catabolic process	6/225	18/7872	7.1007e-06	6	6	0.000479067
GO:0045316	BP	e	negative regulation of compound eye photoreceptor development	4/225	6/7872	9.32048e-06	11	4	0.000620216
GO:0042480	BP	e	negative regulation of eye photoreceptor cell development	4/225	6/7872	9.32048e-06	10	4	0.000620216
GO:0046459	BP	e	short-chain fatty acid metabolic process	6/225	19/7872	1.01315e-05	8	6	0.000665075
GO:0010984	BP	e	regulation of lipoprotein particle clearance	6/225	19/7872	1.01315e-05	4	6	0.000665075
GO:0051291	BP	e	protein heterooligomerization	11/225	78/7872	1.1742e-05	7	11	0.000760519
GO:0034379	BP	e	very-low-density lipoprotein particle assembly	6/225	20/7872	1.41301e-05	8	6	0.000903146
GO:0042440	BP	e	pigment metabolic process	15/225	145/7872	1.53293e-05	2	15	0.000962864
GO:0042446	BP	e	hormone biosynthetic process	9/225	54/7872	1.88232e-05	5	9	0.00114774
GO:0035383	BP	e	thioester metabolic process	11/225	82/7872	1.91166e-05	4	11	0.00115118
GO:0006637	BP	e	acyl-CoA metabolic process	11/225	82/7872	1.91166e-05	10	11	0.00115118
GO:0042438	BP	e	melanin biosynthetic process	6/225	21/7872	1.93128e-05	6	6	0.00115821
GO:0006638	BP	e	neutral lipid metabolic process	10/225	68/7872	2.02682e-05	5	10	0.00120558
GO:0006639	BP	e	acylglycerol metabolic process	10/225	68/7872	2.02682e-05	6	10	0.00120558
GO:0071824	BP	e	protein-DNA complex subunit organization	15/225	149/7872	2.12711e-05	5	15	0.0012601
GO:0071466	BP	e	cellular response to xenobiotic stimulus	11/225	83/7872	2.14908e-05	4	11	0.00126795
GO:0010873	BP	e	positive regulation of cholesterol esterification	3/225	3/7872	2.30487e-05	8	3	0.00130189
GO:1903964	BP	e	monounsaturated fatty acid metabolic process	3/225	3/7872	2.30487e-05	9	3	0.00130189
GO:0009695	BP	e	jasmonic acid biosynthetic process	3/225	3/7872	2.30487e-05	8	3	0.00130189
GO:1903966	BP	e	monounsaturated fatty acid biosynthetic process	3/225	3/7872	2.30487e-05	10	3	0.00130189
GO:0009694	BP	e	jasmonic acid metabolic process	3/225	3/7872	2.30487e-05	7	3	0.00130189
GO:0006721	BP	e	terpenoid metabolic process	8/225	43/7872	2.40428e-05	6	8	0.0013528
GO:0010817	BP	e	regulation of hormone levels	24/225	332/7872	2.43691e-05	3	24	0.00136589
GO:0032367	BP	e	intracellular cholesterol transport	6/225	22/7872	2.59253e-05	8	6	0.00144754
GO:0010876	BP	e	lipid localization	16/225	172/7872	3.03617e-05	3	16	0.00166339
GO:0032366	BP	e	intracellular sterol transport	6/225	23/7872	3.42439e-05	7	6	0.00184208
GO:0034377	BP	e	plasma lipoprotein particle assembly	6/225	23/7872	3.42439e-05	7	6	0.00184208
GO:1901570	BP	e	fatty acid derivative biosynthetic process	8/225	46/7872	4.01821e-05	4	8	0.00212164
GO:0016233	BP	e	telomere capping	5/225	15/7872	4.33539e-05	8	5	0.0022645
GO:0046461	BP	e	neutral lipid catabolic process	6/225	24/7872	4.45768e-05	6	6	0.00231181
GO:0046464	BP	e	acylglycerol catabolic process	6/225	24/7872	4.45768e-05	7	6	0.00231181
GO:0006633	BP	e	fatty acid biosynthetic process	9/225	60/7872	4.5083e-05	8	9	0.00232977
GO:0050906	BP	e	detection of stimulus involved in sensory perception	12/225	106/7872	4.55201e-05	3	12	0.00234404
GO:0072330	BP	e	monocarboxylic acid biosynthetic process	12/225	108/7872	5.48464e-05	7	12	0.00271735
GO:0044550	BP	e	secondary metabolite biosynthetic process	8/225	48/7872	5.53183e-05	3	8	0.00272349
GO:0046148	BP	e	pigment biosynthetic process	11/225	92/7872	5.70965e-05	3	11	0.00280039
GO:0071827	BP	e	plasma lipoprotein particle organization	6/225	25/7872	5.72645e-05	6	6	0.00280039
GO:0015718	BP	e	monocarboxylic acid transport	10/225	77/7872	6.10757e-05	8	10	0.00297677
GO:1901563	BP	e	response to camptothecin	4/225	9/7872	7.31449e-05	6	4	0.00345105
GO:2001301	BP	e	lipoxin biosynthetic process	3/225	4/7872	9.02439e-05	10	3	0.00404654
GO:0034434	BP	e	sterol esterification	3/225	4/7872	9.02439e-05	7	3	0.00404654
GO:2001300	BP	e	lipoxin metabolic process	3/225	4/7872	9.02439e-05	9	3	0.00404654
GO:0034433	BP	e	steroid esterification	3/225	4/7872	9.02439e-05	6	3	0.00404654
GO:0034435	BP	e	cholesterol esterification	3/225	4/7872	9.02439e-05	8	3	0.00404654
GO:1903699	BP	e	tarsal gland development	3/225	4/7872	9.02439e-05	6	3	0.00404654
GO:0065005	BP	e	protein-lipid complex assembly	6/225	27/7872	9.12367e-05	6	6	0.00407582
GO:0032365	BP	e	intracellular lipid transport	6/225	28/7872	0.000113373	6	6	0.00494666
GO:0001582	BP	e	detection of chemical stimulus involved in sensory perception of sweet taste	5/225	18/7872	0.000115301	6	5	0.00497124
GO:0016063	BP	e	rhodopsin biosynthetic process	5/225	18/7872	0.000115301	7	5	0.00497124
GO:0098656	BP	e	anion transmembrane transport	18/225	234/7872	0.000120945	6	18	0.00513858
GO:0033875	BP	e	ribonucleoside bisphosphate metabolic process	11/225	100/7872	0.000123105	8	11	0.00517007
GO:0033865	BP	e	nucleoside bisphosphate metabolic process	11/225	100/7872	0.000123105	7	11	0.00517007
GO:0034032	BP	e	purine nucleoside bisphosphate metabolic process	11/225	100/7872	0.000123105	8	11	0.00517007
GO:0015698	BP	e	inorganic anion transport	10/225	84/7872	0.000129093	6	10	0.00540596
GO:0071825	BP	e	protein-lipid complex subunit organization	6/225	29/7872	0.000139569	5	6	0.00579471
GO:0071103	BP	e	DNA conformation change	15/225	177/7872	0.000155942	6	15	0.00641961
GO:0051262	BP	e	protein tetramerization	11/225	103/7872	0.000160816	7	11	0.00658307
GO:0016106	BP	e	sesquiterpenoid biosynthetic process	4/225	11/7872	0.000183097	8	4	0.00735062
GO:0006718	BP	e	juvenile hormone biosynthetic process	4/225	11/7872	0.000183097	9	4	0.00735062
GO:0006695	BP	e	cholesterol biosynthetic process	6/225	31/7872	0.000206232	7	6	0.00818915
GO:0010872	BP	e	regulation of cholesterol esterification	3/225	5/7872	0.000220842	7	3	0.00869821
GO:1901617	BP	e	organic hydroxy compound biosynthetic process	12/225	125/7872	0.00022593	4	12	0.0088305
GO:0040003	BP	e	chitin-based cuticle development	11/225	107/7872	0.000226019	4	11	0.0088305
GO:0006720	BP	e	isoprenoid metabolic process	8/225	59/7872	0.000248091	5	8	0.00959001
GO:0032460	BP	e	negative regulation of protein oligomerization	5/225	21/7872	0.00025529	7	5	0.00976468
GO:0046154	BP	e	rhodopsin metabolic process	5/225	21/7872	0.00025529	6	5	0.00976468
GO:0046688	BP	e	response to copper ion	6/225	33/7872	0.000295758	5	6	0.0110515
GO:0010037	BP	e	response to carbon dioxide	5/225	22/7872	0.00032275	5	5	0.011968
GO:0050916	BP	e	sensory perception of sweet taste	5/225	22/7872	0.00032275	7	5	0.011968
GO:0046503	BP	e	glycerolipid catabolic process	6/225	34/7872	0.000350665	6	6	0.0128398
GO:0050913	BP	e	sensory perception of bitter taste	5/225	23/7872	0.000402891	7	5	0.0143553
GO:0097070	BP	e	ductus arteriosus closure	3/225	6/7872	0.000432364	6	3	0.0150738
GO:0019372	BP	e	lipoxygenase pathway	3/225	6/7872	0.000432364	8	3	0.0150738
GO:0070493	BP	e	thrombin-activated receptor signaling pathway	3/225	6/7872	0.000432364	6	3	0.0150738
GO:0010043	BP	e	response to zinc ion	6/225	36/7872	0.000484204	5	6	0.0168007
GO:0006716	BP	e	juvenile hormone metabolic process	4/225	14/7872	0.000519039	8	4	0.0177142
GO:0045314	BP	e	regulation of compound eye photoreceptor development	4/225	14/7872	0.000519039	10	4	0.0177142
GO:0003333	BP	e	amino acid transmembrane transport	8/225	66/7872	0.000541297	9	8	0.0183877
GO:0019233	BP	e	sensory perception of pain	8/225	66/7872	0.000541297	5	8	0.0183877
GO:0051606	BP	e	detection of stimulus	17/225	244/7872	0.000597384	2	17	0.020152
GO:0050912	BP	e	detection of chemical stimulus involved in sensory perception of taste	5/225	25/7872	0.000607164	5	5	0.0203407
GO:0016114	BP	e	terpenoid biosynthetic process	4/225	15/7872	0.000692015	7	4	0.0228162
GO:0042478	BP	e	regulation of eye photoreceptor cell development	4/225	15/7872	0.000692015	9	4	0.0228162
GO:0007469	BP	e	antennal development	5/225	26/7872	0.000734422	5	5	0.0234655
GO:0052695	BP	e	cellular glucuronidation	3/225	7/7872	0.000740693	9	3	0.0234655
GO:0070980	BP	e	biphenyl catabolic process	3/225	7/7872	0.000740693	6	3	0.0234655
GO:0046271	BP	e	phenylpropanoid catabolic process	3/225	7/7872	0.000740693	5	3	0.0234655
GO:0052696	BP	e	flavonoid glucuronidation	3/225	7/7872	0.000740693	10	3	0.0234655
GO:2001029	BP	e	regulation of cellular glucuronidation	3/225	7/7872	0.000740693	7	3	0.0234655
GO:0006789	BP	e	bilirubin conjugation	3/225	7/7872	0.000740693	7	3	0.0234655
GO:0006711	BP	e	estrogen catabolic process	3/225	7/7872	0.000740693	7	3	0.0234655
GO:0009804	BP	e	coumarin metabolic process	3/225	7/7872	0.000740693	5	3	0.0234655
GO:0046226	BP	e	coumarin catabolic process	3/225	7/7872	0.000740693	6	3	0.0234655
GO:1904223	BP	e	regulation of glucuronosyltransferase activity	3/225	7/7872	0.000740693	5	3	0.0234655
GO:1904224	BP	e	negative regulation of glucuronosyltransferase activity	3/225	7/7872	0.000740693	6	3	0.0234655
GO:0052697	BP	e	xenobiotic glucuronidation	3/225	7/7872	0.000740693	10	3	0.0234655
GO:2001030	BP	e	negative regulation of cellular glucuronidation	3/225	7/7872	0.000740693	8	3	0.0234655
GO:0051552	BP	e	flavone metabolic process	3/225	7/7872	0.000740693	4	3	0.0234655
GO:0018879	BP	e	biphenyl metabolic process	3/225	7/7872	0.000740693	5	3	0.0234655
GO:0042730	BP	e	fibrinolysis	2/225	2/7872	0.000813421	9	2	0.0249033
GO:0048252	BP	e	lauric acid metabolic process	2/225	2/7872	0.000813421	9	2	0.0249033
GO:0032196	BP	e	transposition	2/225	2/7872	0.000813421	2	2	0.0249033
GO:0006313	BP	e	transposition, DNA-mediated	2/225	2/7872	0.000813421	8	2	0.0249033
GO:0017143	BP	e	insecticide metabolic process	2/225	2/7872	0.000813421	4	2	0.0249033
GO:1902653	BP	e	secondary alcohol biosynthetic process	6/225	40/7872	0.000867487	6	6	0.0265029
GO:0016126	BP	e	sterol biosynthetic process	6/225	41/7872	0.000992314	6	6	0.0298165
GO:0015711	BP	e	organic anion transport	18/225	270/7872	0.0010441	6	18	0.0312436
GO:0048066	BP	e	developmental pigmentation	11/225	128/7872	0.00105033	2	11	0.0313658
GO:0009410	BP	e	response to xenobiotic stimulus	14/225	191/7872	0.00111181	3	14	0.0327932
GO:0097006	BP	e	regulation of plasma lipoprotein particle levels	6/225	42/7872	0.0011305	3	6	0.0330819
GO:0048067	BP	e	cuticle pigmentation	6/225	42/7872	0.0011305	3	6	0.0330819
GO:0006714	BP	e	sesquiterpenoid metabolic process	4/225	17/7872	0.00115351	7	4	0.0335459
GO:0046533	BP	e	negative regulation of photoreceptor cell differentiation	4/225	17/7872	0.00115351	9	4	0.0335459
GO:0009698	BP	e	phenylpropanoid metabolic process	3/225	8/7872	0.00116017	4	3	0.0335459
GO:0009812	BP	e	flavonoid metabolic process	3/225	8/7872	0.00116017	3	3	0.0335459
GO:0032098	BP	e	regulation of appetite	3/225	8/7872	0.00116017	3	3	0.0335459
GO:0032459	BP	e	regulation of protein oligomerization	5/225	29/7872	0.00123652	6	5	0.0356827
GO:0046189	BP	e	phenol-containing compound biosynthetic process	6/225	43/7872	0.00128298	5	6	0.0368774
GO:0006582	BP	e	melanin metabolic process	7/225	59/7872	0.00136743	5	7	0.0389972
GO:0030301	BP	e	cholesterol transport	6/225	44/7872	0.00145069	7	6	0.0410503
GO:0044255	BP	e	cellular lipid metabolic process	26/225	482/7872	0.00162915	4	26	0.0454821
GO:0001676	BP	e	long-chain fatty acid metabolic process	6/225	45/7872	0.00163461	8	6	0.0455471
GO:1901354	BP	e	response to L-canavanine	3/225	9/7872	0.00170368	6	3	0.0465811
GO:0046149	BP	e	pigment catabolic process	3/225	9/7872	0.00170368	3	3	0.0465811
GO:0033015	BP	e	tetrapyrrole catabolic process	3/225	9/7872	0.00170368	5	3	0.0465811
GO:0048733	BP	e	sebaceous gland development	3/225	9/7872	0.00170368	5	3	0.0465811
GO:0006787	BP	e	porphyrin-containing compound catabolic process	3/225	9/7872	0.00170368	6	3	0.0465811
GO:0042178	BP	e	xenobiotic catabolic process	3/225	9/7872	0.00170368	4	3	0.0465811
GO:0042167	BP	e	heme catabolic process	3/225	9/7872	0.00170368	7	3	0.0465811
GO:0048518	BP	p	positive regulation of biological process	21/225	2868/7872	6.2271e-21	3	21	3.02492e-17
GO:0051171	BP	p	regulation of nitrogen compound metabolic process	19/225	2580/7872	3.42324e-18	4	19	1.24717e-14
GO:0048522	BP	p	positive regulation of cellular process	20/225	2602/7872	8.38475e-18	4	20	2.44382e-14
GO:0050794	BP	p	regulation of cellular process	68/225	4475/7872	4.85298e-16	3	68	1.17871e-12
GO:0050789	BP	p	regulation of biological process	78/225	4786/7872	1.15393e-15	2	78	2.40231e-12
GO:0051128	BP	p	regulation of cellular component organization	6/225	1609/7872	2.7433e-15	4	6	4.99727e-12
GO:0032879	BP	p	regulation of localization	3/225	1342/7872	9.15094e-15	3	3	1.48174e-11
GO:0016070	BP	p	RNA metabolic process	2/225	1253/7872	1.29906e-14	6	2	1.89313e-11
GO:0023051	BP	p	regulation of signaling	9/225	1739/7872	2.07867e-14	3	9	2.75386e-11
GO:0010646	BP	p	regulation of cell communication	9/225	1723/7872	3.35541e-14	4	9	4.07486e-11
GO:0044260	BP	p	cellular macromolecule metabolic process	31/225	2847/7872	4.27219e-14	4	31	4.44705e-11
GO:0048583	BP	p	regulation of response to stimulus	13/225	1889/7872	2.63925e-13	3	13	2.18944e-10
GO:0008104	BP	p	protein localization	3/225	1202/7872	6.77316e-13	3	3	4.98756e-10
GO:0009987	BP	p	cellular process	144/225	6568/7872	8.60455e-13	1	144	5.97115e-10
GO:0031323	BP	p	regulation of cellular metabolic process	33/225	2794/7872	1.84083e-12	4	33	1.21938e-09
GO:0006807	BP	p	nitrogen compound metabolic process	63/225	4001/7872	2.26541e-12	2	63	1.43538e-09
GO:0051246	BP	p	regulation of protein metabolic process	6/225	1382/7872	3.36715e-12	5	6	1.96278e-09
GO:0043412	BP	p	macromolecule modification	10/225	1611/7872	6.02622e-12	4	10	3.3777e-09
GO:0010604	BP	p	positive regulation of macromolecule metabolic process	11/225	1660/7872	6.30002e-12	5	11	3.40038e-09
GO:0071840	BP	p	cellular component organization or biogenesis	52/225	3540/7872	7.73875e-12	2	52	4.02774e-09
GO:0033043	BP	p	regulation of organelle organization	0/225	857/7872	8.63125e-12	5	0	4.33735e-09
GO:0009966	BP	p	regulation of signal transduction	9/225	1503/7872	2.06863e-11	5	9	9.42068e-09
GO:0070727	BP	p	cellular macromolecule localization	2/225	1011/7872	2.26592e-11	3	2	1.00065e-08
GO:0060255	BP	p	regulation of macromolecule metabolic process	35/225	2785/7872	2.40902e-11	4	35	1.03255e-08
GO:0065009	BP	p	regulation of molecular function	8/225	1427/7872	2.8642e-11	2	8	1.12811e-08
GO:0032268	BP	p	regulation of cellular protein metabolic process	6/225	1307/7872	3.17029e-11	6	6	1.21581e-08
GO:0030154	BP	p	cell differentiation	26/225	2371/7872	3.97137e-11	3	26	1.47289e-08
GO:0051049	BP	p	regulation of transport	1/225	903/7872	4.04278e-11	4	1	1.47289e-08
GO:0010467	BP	p	gene expression	9/225	1473/7872	4.96545e-11	4	9	1.74076e-08
GO:0051130	BP	p	positive regulation of cellular component organization	0/225	791/7872	5.01694e-11	5	0	1.74076e-08
GO:0051173	BP	p	positive regulation of nitrogen compound metabolic process	11/225	1589/7872	5.67005e-11	5	11	1.92162e-08
GO:0048468	BP	p	cell development	13/225	1705/7872	5.84858e-11	3	13	1.93708e-08
GO:0048869	BP	p	cellular developmental process	28/225	2434/7872	6.28805e-11	2	28	2.03635e-08
GO:0051179	BP	p	localization	41/225	3000/7872	7.80926e-11	1	41	2.42137e-08
GO:0050793	BP	p	regulation of developmental process	11/225	1551/7872	1.33512e-10	3	11	3.89133e-08
GO:0034613	BP	p	cellular protein localization	2/225	963/7872	1.42205e-10	4	2	4.00345e-08
GO:0031326	BP	p	regulation of cellular biosynthetic process	18/225	1922/7872	1.47437e-10	5	18	4.05396e-08
GO:0022008	BP	p	neurogenesis	9/225	1427/7872	1.80849e-10	4	9	4.88058e-08
GO:0045184	BP	p	establishment of protein localization	0/225	757/7872	2.0465e-10	4	0	5.40558e-08
GO:0051641	BP	p	cellular localization	12/225	1591/7872	2.07721e-10	2	12	5.40558e-08
GO:0007399	BP	p	nervous system development	16/225	1794/7872	2.73099e-10	4	16	6.74554e-08
GO:0016043	BP	p	cellular component organization	52/225	3394/7872	2.95361e-10	3	52	6.97207e-08
GO:0044267	BP	p	cellular protein metabolic process	19/225	1947/7872	3.00344e-10	5	19	6.97207e-08
GO:0080090	BP	p	regulation of primary metabolic process	35/225	2694/7872	3.04647e-10	4	35	6.97207e-08
GO:0006464	BP	p	cellular protein modification process	10/225	1475/7872	3.06191e-10	6	10	6.97207e-08
GO:0036211	BP	p	protein modification process	10/225	1475/7872	3.06191e-10	5	10	6.97207e-08
GO:0043170	BP	p	macromolecule metabolic process	53/225	3424/7872	3.22174e-10	3	53	7.22313e-08
GO:0048523	BP	p	negative regulation of cellular process	28/225	2371/7872	3.31068e-10	4	28	7.31007e-08
GO:0009893	BP	p	positive regulation of metabolic process	16/225	1787/7872	4.0535e-10	4	16	8.81666e-08
GO:0044093	BP	p	positive regulation of molecular function	1/225	816/7872	5.92787e-10	3	1	1.25198e-07
GO:0090304	BP	p	nucleic acid metabolic process	13/225	1601/7872	7.17254e-10	5	13	1.47219e-07
GO:0015833	BP	p	peptide transport	0/225	706/7872	7.46657e-10	6	0	1.51125e-07
GO:0042886	BP	p	amide transport	0/225	716/7872	7.93722e-10	5	0	1.58451e-07
GO:0065007	BP	p	biological regulation	103/225	5159/7872	8.65678e-10	1	103	1.69409e-07
GO:0006928	BP	p	movement of cell or subcellular component	4/225	1054/7872	8.71862e-10	2	4	1.69409e-07
GO:0019219	BP	p	regulation of nucleobase-containing compound metabolic process	18/225	1842/7872	1.16201e-09	5	18	2.15766e-07
GO:0010556	BP	p	regulation of macromolecule biosynthetic process	18/225	1842/7872	1.16201e-09	5	18	2.15766e-07
GO:0048731	BP	p	system development	39/225	2809/7872	1.17113e-09	3	39	2.15766e-07
GO:0015031	BP	p	protein transport	0/225	698/7872	1.18447e-09	7	0	2.15766e-07
GO:0032989	BP	p	cellular component morphogenesis	2/225	879/7872	1.23033e-09	4	2	2.21352e-07
GO:0048699	BP	p	generation of neurons	9/225	1350/7872	1.47857e-09	5	9	2.62771e-07
GO:0019222	BP	p	regulation of metabolic process	46/225	3061/7872	2.4142e-09	3	46	4.2388e-07
GO:0048519	BP	p	negative regulation of biological process	37/225	2669/7872	4.52193e-09	3	37	7.845e-07
GO:2000112	BP	p	regulation of cellular macromolecule biosynthetic process	18/225	1787/7872	5.66814e-09	6	18	9.71786e-07
GO:0051174	BP	p	regulation of phosphorus metabolic process	2/225	826/7872	6.8299e-09	5	2	1.14405e-06
GO:0019220	BP	p	regulation of phosphate metabolic process	2/225	826/7872	6.8299e-09	6	2	1.14405e-06
GO:0051172	BP	p	negative regulation of nitrogen compound metabolic process	8/225	1233/7872	6.94448e-09	5	8	1.15002e-06
GO:0009889	BP	p	regulation of biosynthetic process	22/225	1961/7872	7.48382e-09	4	22	1.22386e-06
GO:0031399	BP	p	regulation of protein modification process	3/225	907/7872	7.55835e-09	7	3	1.22386e-06
GO:0050790	BP	p	regulation of catalytic activity	5/225	1033/7872	9.43788e-09	3	5	1.50424e-06
GO:0030182	BP	p	neuron differentiation	5/225	1029/7872	9.49635e-09	4	5	1.50424e-06
GO:0031325	BP	p	positive regulation of cellular metabolic process	16/225	1659/7872	1.00987e-08	5	16	1.58246e-06
GO:0051649	BP	p	establishment of localization in cell	8/225	1223/7872	1.05355e-08	3	8	1.63334e-06
GO:0010605	BP	p	negative regulation of macromolecule metabolic process	12/225	1440/7872	1.22335e-08	5	12	1.85707e-06
GO:0040011	BP	p	locomotion	5/225	1008/7872	2.17267e-08	1	5	3.23085e-06
GO:0009892	BP	p	negative regulation of metabolic process	15/225	1575/7872	2.36097e-08	4	15	3.44064e-06
GO:0007010	BP	p	cytoskeleton organization	2/225	781/7872	2.44023e-08	5	2	3.52094e-06
GO:0044271	BP	p	cellular nitrogen compound biosynthetic process	9/225	1243/7872	2.5106e-08	4	9	3.55214e-06
GO:0060322	BP	p	head development	0/225	581/7872	3.88188e-08	3	0	5.18997e-06
GO:0031324	BP	p	negative regulation of cellular metabolic process	11/225	1347/7872	4.06368e-08	5	11	5.38363e-06
GO:0010647	BP	p	positive regulation of cell communication	4/225	903/7872	5.57349e-08	5	4	7.25951e-06
GO:0023056	BP	p	positive regulation of signaling	4/225	906/7872	5.62907e-08	4	4	7.25951e-06
GO:0051240	BP	p	positive regulation of multicellular organismal process	4/225	906/7872	5.62907e-08	4	4	7.25951e-06
GO:0051252	BP	p	regulation of RNA metabolic process	18/225	1696/7872	5.71496e-08	6	18	7.30563e-06
GO:0031175	BP	p	neuron projection development	1/225	670/7872	7.06468e-08	6	1	8.95249e-06
GO:0006139	BP	p	nucleobase-containing compound metabolic process	26/225	2050/7872	7.65535e-08	4	26	9.61736e-06
GO:2000026	BP	p	regulation of multicellular organismal development	10/225	1250/7872	8.48174e-08	4	10	1.05645e-05
GO:0000902	BP	p	cell morphogenesis	2/225	744/7872	8.6454e-08	3	2	1.06771e-05
GO:0009887	BP	p	animal organ morphogenesis	6/225	1020/7872	8.85674e-08	3	6	1.08462e-05
GO:0006886	BP	p	intracellular protein transport	0/225	552/7872	9.23862e-08	8	0	1.11621e-05
GO:0051094	BP	p	positive regulation of developmental process	3/225	822/7872	9.2679e-08	4	3	1.11621e-05
GO:0051239	BP	p	regulation of multicellular organismal process	19/225	1704/7872	1.07364e-07	3	19	1.27714e-05
GO:0043085	BP	p	positive regulation of catalytic activity	1/225	656/7872	1.07794e-07	4	1	1.27714e-05
GO:0007417	BP	p	central nervous system development	2/225	726/7872	1.2947e-07	4	2	1.51119e-05
GO:0042325	BP	p	regulation of phosphorylation	2/225	727/7872	1.29622e-07	7	2	1.51119e-05
GO:0023052	BP	p	signaling	25/225	1979/7872	1.31629e-07	1	25	1.52241e-05
GO:0007420	BP	p	brain development	0/225	542/7872	1.41362e-07	4	0	1.6221e-05
GO:0003006	BP	p	developmental process involved in reproduction	7/225	1057/7872	1.4967e-07	2	7	1.70073e-05
GO:0045597	BP	p	positive regulation of cell differentiation	0/225	550/7872	1.50548e-07	5	0	1.70073e-05
GO:0046483	BP	p	heterocycle metabolic process	29/225	2157/7872	1.82142e-07	3	29	2.04182e-05
GO:2001141	BP	p	regulation of RNA biosynthetic process	16/225	1536/7872	2.07741e-07	7	16	2.29362e-05
GO:1903506	BP	p	regulation of nucleic acid-templated transcription	16/225	1532/7872	2.07752e-07	8	16	2.29362e-05
GO:0032774	BP	p	RNA biosynthetic process	0/225	526/7872	2.16928e-07	7	0	2.37691e-05
GO:0009653	BP	p	anatomical structure morphogenesis	25/225	1957/7872	2.65058e-07	2	25	2.81949e-05
GO:0010941	BP	p	regulation of cell death	6/225	969/7872	2.86033e-07	4	6	3.02055e-05
GO:0007154	BP	p	cell communication	28/225	2083/7872	3.12251e-07	2	28	3.27369e-05
GO:0048584	BP	p	positive regulation of response to stimulus	7/225	1024/7872	3.25978e-07	4	7	3.39319e-05
GO:0051050	BP	p	positive regulation of transport	0/225	514/7872	3.32276e-07	5	0	3.43422e-05
GO:0006351	BP	p	transcription, DNA-templated	0/225	520/7872	3.43437e-07	9	0	3.49994e-05
GO:0097659	BP	p	nucleic acid-templated transcription	0/225	520/7872	3.43437e-07	8	0	3.49994e-05
GO:0018130	BP	p	heterocycle biosynthetic process	5/225	906/7872	3.58962e-07	4	5	3.63274e-05
GO:0032990	BP	p	cell part morphogenesis	1/225	607/7872	3.67962e-07	5	1	3.67929e-05
GO:0051234	BP	p	establishment of localization	34/225	2339/7872	3.68611e-07	2	34	3.67929e-05
GO:0006355	BP	p	regulation of transcription, DNA-templated	16/225	1499/7872	4.30457e-07	9	16	4.26738e-05
GO:0045935	BP	p	positive regulation of nucleobase-containing compound metabolic process	7/225	1014/7872	4.76509e-07	6	7	4.692e-05
GO:0033365	BP	p	protein localization to organelle	0/225	498/7872	5.09496e-07	5	0	4.96538e-05
GO:0031344	BP	p	regulation of cell projection organization	0/225	497/7872	5.11087e-07	5	0	4.96538e-05
GO:0034645	BP	p	cellular macromolecule biosynthetic process	11/225	1230/7872	5.58972e-07	5	11	5.35915e-05
GO:0051247	BP	p	positive regulation of protein metabolic process	5/225	872/7872	7.71013e-07	6	5	7.11138e-05
GO:0120035	BP	p	regulation of plasma membrane bounded cell projection organization	0/225	490/7872	7.87113e-07	6	0	7.17977e-05
GO:0048666	BP	p	neuron development	5/225	878/7872	7.88281e-07	4	5	7.17977e-05
GO:0034641	BP	p	cellular nitrogen compound metabolic process	38/225	2459/7872	8.38785e-07	3	38	7.56391e-05
GO:0048812	BP	p	neuron projection morphogenesis	1/225	579/7872	8.43958e-07	8	1	7.56391e-05
GO:0120039	BP	p	plasma membrane bounded cell projection morphogenesis	1/225	582/7872	8.47755e-07	7	1	7.56391e-05
GO:0048858	BP	p	cell projection morphogenesis	1/225	583/7872	8.51219e-07	6	1	7.56391e-05
GO:0042127	BP	p	regulation of cell population proliferation	4/225	810/7872	9.60407e-07	4	4	8.40336e-05
GO:0001932	BP	p	regulation of protein phosphorylation	2/225	660/7872	1.01821e-06	8	2	8.78011e-05
GO:0046907	BP	p	intracellular transport	8/225	1045/7872	1.11836e-06	4	8	9.58695e-05
GO:1902531	BP	p	regulation of intracellular signal transduction	5/225	861/7872	1.14504e-06	6	5	9.75829e-05
GO:0009891	BP	p	positive regulation of biosynthetic process	9/225	1097/7872	1.15332e-06	5	9	9.77167e-05
GO:0018193	BP	p	peptidyl-amino acid modification	0/225	482/7872	1.27483e-06	7	0	0.000105335
GO:0032880	BP	p	regulation of protein localization	1/225	563/7872	1.27937e-06	4	1	0.000105335
GO:0007346	BP	p	regulation of mitotic cell cycle	0/225	483/7872	1.29441e-06	5	0	0.000105974
GO:0009967	BP	p	positive regulation of signal transduction	4/225	783/7872	1.35031e-06	6	4	0.000109323
GO:0044237	BP	p	cellular metabolic process	88/225	4321/7872	1.65952e-06	2	88	0.000132154
GO:0031328	BP	p	positive regulation of cellular biosynthetic process	9/225	1084/7872	1.67835e-06	6	9	0.000132927
GO:0048667	BP	p	cell morphogenesis involved in neuron differentiation	1/225	557/7872	1.96152e-06	5	1	0.000153684
GO:0060341	BP	p	regulation of cellular localization	1/225	557/7872	1.96152e-06	4	1	0.000153684
GO:0006810	BP	p	transport	34/225	2247/7872	2.01131e-06	3	34	0.000156742
GO:0000904	BP	p	cell morphogenesis involved in differentiation	2/225	629/7872	2.24787e-06	4	2	0.000170615
GO:0006396	BP	p	RNA processing	2/225	631/7872	2.26738e-06	7	2	0.000171205
GO:0009790	BP	p	embryo development	11/225	1180/7872	2.4409e-06	4	11	0.000183357
GO:0010628	BP	p	positive regulation of gene expression	9/225	1072/7872	2.45805e-06	6	9	0.000183699
GO:0034654	BP	p	nucleobase-containing compound biosynthetic process	5/225	837/7872	2.54463e-06	5	5	0.000189199
GO:0007049	BP	p	cell cycle	6/225	883/7872	2.81687e-06	2	6	0.000208377
GO:0009792	BP	p	embryo development ending in birth or egg hatching	4/225	760/7872	2.9418e-06	5	4	0.000216519
GO:0051336	BP	p	regulation of hydrolase activity	1/225	547/7872	3.06618e-06	4	1	0.00022454
GO:0032270	BP	p	positive regulation of cellular protein metabolic process	5/225	820/7872	3.64848e-06	7	5	0.000264524
GO:0000003	BP	p	reproduction	21/225	1650/7872	3.84114e-06	1	21	0.000277113
GO:0007166	BP	p	cell surface receptor signaling pathway	6/225	871/7872	4.10365e-06	5	6	0.000294594
GO:0035556	BP	p	intracellular signal transduction	4/225	747/7872	4.34401e-06	5	4	0.00031032
GO:0048513	BP	p	animal organ development	33/225	2172/7872	4.6562e-06	3	33	0.000330999
GO:0045595	BP	p	regulation of cell differentiation	9/225	1030/7872	4.90228e-06	4	9	0.000341823
GO:0007017	BP	p	microtubule-based process	2/225	598/7872	4.96534e-06	2	2	0.000343189
GO:0060548	BP	p	negative regulation of cell death	2/225	599/7872	4.96898e-06	5	2	0.000343189
GO:0043067	BP	p	regulation of programmed cell death	6/225	853/7872	5.92196e-06	5	6	0.000407079
GO:0006366	BP	p	transcription by RNA polymerase II	0/225	421/7872	6.43453e-06	10	0	0.000440237
GO:0051254	BP	p	positive regulation of RNA metabolic process	7/225	912/7872	6.50017e-06	7	7	0.000442649
GO:0010557	BP	p	positive regulation of macromolecule biosynthetic process	9/225	1015/7872	6.99779e-06	6	9	0.00047432
GO:0051726	BP	p	regulation of cell cycle	5/225	787/7872	7.5838e-06	4	5	0.000509303
GO:0010638	BP	p	positive regulation of organelle organization	0/225	402/7872	9.71141e-06	6	0	0.000643293
GO:0022414	BP	p	reproductive process	21/225	1590/7872	1.02842e-05	1	21	0.000672071
GO:0048729	BP	p	tissue morphogenesis	5/225	767/7872	1.09397e-05	3	5	0.000711716
GO:0042981	BP	p	regulation of apoptotic process	6/225	821/7872	1.23575e-05	6	6	0.000796839
GO:0051960	BP	p	regulation of nervous system development	4/225	699/7872	1.33638e-05	5	4	0.000857929
GO:0007165	BP	p	signal transduction	25/225	1764/7872	1.44659e-05	4	25	0.000920575
GO:0007507	BP	p	heart development	0/225	395/7872	1.49236e-05	4	0	0.000945571
GO:0010720	BP	p	positive regulation of cell development	0/225	397/7872	1.51708e-05	6	0	0.000957075
GO:0040008	BP	p	regulation of growth	3/225	629/7872	1.53947e-05	3	3	0.000962864
GO:1901564	BP	p	organonitrogen compound metabolic process	52/225	2871/7872	1.61925e-05	3	52	0.00100843
GO:0060562	BP	p	epithelial tube morphogenesis	2/225	564/7872	1.68188e-05	5	2	0.00104298
GO:0023057	BP	p	negative regulation of signaling	6/225	810/7872	1.77048e-05	4	6	0.00108866
GO:0010648	BP	p	negative regulation of cell communication	6/225	810/7872	1.77048e-05	5	6	0.00108866
GO:0022402	BP	p	cell cycle process	6/225	817/7872	1.81234e-05	2	6	0.00110972
GO:0009890	BP	p	negative regulation of biosynthetic process	7/225	866/7872	1.90428e-05	5	7	0.00115118
GO:0061564	BP	p	axon development	1/225	468/7872	2.18762e-05	7	1	0.00128549
GO:0006725	BP	p	cellular aromatic compound metabolic process	36/225	2214/7872	2.20718e-05	3	36	0.00129178
GO:0010975	BP	p	regulation of neuron projection development	0/225	377/7872	2.22547e-05	8	0	0.00129211
GO:0030029	BP	p	actin filament-based process	0/225	377/7872	2.22547e-05	2	0	0.00129211
GO:0051962	BP	p	positive regulation of nervous system development	0/225	383/7872	2.28952e-05	6	0	0.00130189
GO:0051046	BP	p	regulation of secretion	0/225	383/7872	2.28952e-05	5	0	0.00130189
GO:0031327	BP	p	negative regulation of cellular biosynthetic process	7/225	847/7872	2.71129e-05	6	7	0.00150808
GO:1903508	BP	p	positive regulation of nucleic acid-templated transcription	7/225	855/7872	2.74314e-05	9	7	0.00151999
GO:1902680	BP	p	positive regulation of RNA biosynthetic process	7/225	856/7872	2.75576e-05	8	7	0.0015212
GO:0022412	BP	p	cellular process involved in reproduction in multicellular organism	8/225	906/7872	2.80696e-05	2	8	0.00154362
GO:0050896	BP	p	response to stimulus	74/225	3661/7872	3.20174e-05	1	74	0.00174753
GO:0002009	BP	p	morphogenesis of an epithelium	5/225	725/7872	3.27946e-05	4	5	0.00178327
GO:0061024	BP	p	membrane organization	1/225	463/7872	3.42554e-05	4	1	0.00184208
GO:0008285	BP	p	negative regulation of cell population proliferation	0/225	371/7872	3.52067e-05	5	0	0.00188602
GO:1903047	BP	p	mitotic cell cycle process	2/225	530/7872	3.53314e-05	3	2	0.00188602
GO:0033554	BP	p	cellular response to stress	11/225	1051/7872	3.75698e-05	3	11	0.00199819
GO:0071705	BP	p	nitrogen compound transport	8/225	892/7872	3.97505e-05	4	8	0.00210649
GO:0048870	BP	p	cell motility	4/225	653/7872	4.07813e-05	3	4	0.00213967
GO:0051674	BP	p	localization of cell	4/225	657/7872	4.08171e-05	2	4	0.00213967
GO:0010468	BP	p	regulation of gene expression	35/225	2124/7872	4.85081e-05	5	35	0.00248867
GO:0007409	BP	p	axonogenesis	1/225	442/7872	4.86703e-05	9	1	0.00248867
GO:0044089	BP	p	positive regulation of cellular component biogenesis	0/225	349/7872	5.09221e-05	5	0	0.00258925
GO:0051345	BP	p	positive regulation of hydrolase activity	0/225	348/7872	5.09926e-05	5	0	0.00258925
GO:0007281	BP	p	germ cell development	6/225	771/7872	5.23379e-05	4	6	0.00264834
GO:1903530	BP	p	regulation of secretion by cell	0/225	357/7872	5.29737e-05	6	0	0.00267123
GO:0007267	BP	p	cell-cell signaling	2/225	522/7872	5.39116e-05	3	2	0.00270915
GO:0043069	BP	p	negative regulation of programmed cell death	2/225	523/7872	5.44305e-05	6	2	0.00271735
GO:0010558	BP	p	negative regulation of macromolecule biosynthetic process	7/225	822/7872	5.4629e-05	6	7	0.00271735
GO:0045934	BP	p	negative regulation of nucleobase-containing compound metabolic process	7/225	816/7872	5.46652e-05	6	7	0.00271735
GO:0040012	BP	p	regulation of locomotion	2/225	524/7872	5.5007e-05	3	2	0.00271735
GO:0033036	BP	p	macromolecule localization	19/225	1415/7872	6.39487e-05	2	19	0.00310641
GO:0009059	BP	p	macromolecule biosynthetic process	16/225	1269/7872	6.65751e-05	4	16	0.00322325
GO:0007552	BP	p	metamorphosis	1/225	426/7872	7.21503e-05	4	1	0.00345105
GO:0043009	BP	p	chordate embryonic development	1/225	427/7872	7.21883e-05	6	1	0.00345105
GO:0048638	BP	p	regulation of developmental growth	1/225	427/7872	7.21883e-05	4	1	0.00345105
GO:0006812	BP	p	cation transport	1/225	428/7872	7.23088e-05	5	1	0.00345105
GO:0031401	BP	p	positive regulation of protein modification process	3/225	580/7872	7.2745e-05	8	3	0.00345105
GO:0045165	BP	p	cell fate commitment	1/225	431/7872	7.31746e-05	3	1	0.00345105
GO:0090066	BP	p	regulation of anatomical structure size	1/225	431/7872	7.31746e-05	3	1	0.00345105
GO:0010564	BP	p	regulation of cell cycle process	2/225	502/7872	7.62814e-05	5	2	0.00358306
GO:0050769	BP	p	positive regulation of neurogenesis	0/225	336/7872	7.6895e-05	7	0	0.00358306
GO:0060627	BP	p	regulation of vesicle-mediated transport	0/225	337/7872	7.69573e-05	5	0	0.00358306
GO:0030036	BP	p	actin cytoskeleton organization	0/225	337/7872	7.69573e-05	6	0	0.00358306
GO:0045893	BP	p	positive regulation of transcription, DNA-templated	7/225	811/7872	7.80854e-05	10	7	0.00362401
GO:0043066	BP	p	negative regulation of apoptotic process	2/225	507/7872	7.84768e-05	7	2	0.00363061
GO:0045936	BP	p	negative regulation of phosphate metabolic process	0/225	344/7872	8.04914e-05	7	0	0.00370032
GO:0010563	BP	p	negative regulation of phosphorus metabolic process	0/225	344/7872	8.04914e-05	6	0	0.00370032
GO:0098657	BP	p	import into cell	0/225	345/7872	8.14593e-05	4	0	0.00373304
GO:0016310	BP	p	phosphorylation	4/225	624/7872	8.46675e-05	5	4	0.0038679
GO:0006996	BP	p	organelle organization	39/225	2252/7872	9.14563e-05	4	39	0.00407582
GO:0010629	BP	p	negative regulation of gene expression	12/225	1052/7872	9.51149e-05	6	12	0.00422594
GO:0044265	BP	p	cellular macromolecule catabolic process	3/225	555/7872	0.000100835	5	3	0.00446648
GO:0009968	BP	p	negative regulation of signal transduction	6/225	734/7872	0.000104007	6	6	0.004593
GO:0034660	BP	p	ncRNA metabolic process	1/225	416/7872	0.000107945	7	1	0.00475253
GO:2000113	BP	p	negative regulation of cellular macromolecule biosynthetic process	7/225	797/7872	0.000110362	7	7	0.00484429
GO:0043549	BP	p	regulation of kinase activity	1/225	422/7872	0.000113078	8	1	0.00494666
GO:0009886	BP	p	post-embryonic animal morphogenesis	1/225	423/7872	0.000114394	3	1	0.00496151
GO:0006468	BP	p	protein phosphorylation	1/225	423/7872	0.000114394	7	1	0.00496151
GO:0016071	BP	p	mRNA metabolic process	2/225	496/7872	0.000118312	7	2	0.00505498
GO:0045937	BP	p	positive regulation of phosphate metabolic process	2/225	496/7872	0.000118312	7	2	0.00505498
GO:0010562	BP	p	positive regulation of phosphorus metabolic process	2/225	496/7872	0.000118312	6	2	0.00505498
GO:0051493	BP	p	regulation of cytoskeleton organization	0/225	328/7872	0.000118631	6	0	0.00505498
GO:0000278	BP	p	mitotic cell cycle	4/225	609/7872	0.000121614	3	4	0.00515197
GO:1903507	BP	p	negative regulation of nucleic acid-templated transcription	5/225	673/7872	0.000139078	9	5	0.0057908
GO:0044087	BP	p	regulation of cellular component biogenesis	5/225	673/7872	0.000139078	4	5	0.0057908
GO:1902679	BP	p	negative regulation of RNA biosynthetic process	5/225	675/7872	0.000140656	8	5	0.00582325
GO:0009628	BP	p	response to abiotic stimulus	10/225	937/7872	0.000145856	2	10	0.00602142
GO:0048707	BP	p	instar larval or pupal morphogenesis	1/225	396/7872	0.000158945	4	1	0.00652479
GO:0002520	BP	p	immune system development	1/225	407/7872	0.000165463	4	1	0.00675433
GO:0050767	BP	p	regulation of neurogenesis	4/225	600/7872	0.000174468	6	4	0.00707538
GO:0009894	BP	p	regulation of catabolic process	4/225	600/7872	0.000174468	4	4	0.00707538
GO:0033044	BP	p	regulation of chromosome organization	0/225	309/7872	0.000174904	6	0	0.00707538
GO:0010256	BP	p	endomembrane system organization	0/225	307/7872	0.00017527	4	0	0.00707538
GO:0030030	BP	p	cell projection organization	11/225	974/7872	0.000190628	4	11	0.00763192
GO:0019538	BP	p	protein metabolic process	38/225	2165/7872	0.000192906	4	38	0.00770196
GO:0045892	BP	p	negative regulation of transcription, DNA-templated	5/225	659/7872	0.000197943	10	5	0.00788148
GO:0060284	BP	p	regulation of cell development	6/225	706/7872	0.000206864	5	6	0.00819192
GO:0048585	BP	p	negative regulation of response to stimulus	9/225	869/7872	0.000209267	4	9	0.00826463
GO:0007276	BP	p	gamete generation	13/225	1061/7872	0.000225225	3	13	0.0088305
GO:0045859	BP	p	regulation of protein kinase activity	1/225	385/7872	0.000234411	9	1	0.00913388
GO:0042327	BP	p	positive regulation of phosphorylation	2/225	461/7872	0.000239109	8	2	0.00929208
GO:0048534	BP	p	hematopoietic or lymphoid organ development	1/225	391/7872	0.000240182	4	1	0.00930895
GO:0051716	BP	p	cellular response to stimulus	51/225	2672/7872	0.000251883	2	51	0.00968764
GO:0006357	BP	p	regulation of transcription by RNA polymerase II	15/225	1154/7872	0.000251946	10	15	0.00968764
GO:0120036	BP	p	plasma membrane bounded cell projection organization	11/225	961/7872	0.000261853	5	11	0.0099895
GO:0031346	BP	p	positive regulation of cell projection organization	0/225	295/7872	0.000263421	6	0	0.0100009
GO:0001558	BP	p	regulation of cell growth	0/225	296/7872	0.000263524	5	0	0.0100009
GO:0009952	BP	p	anterior/posterior pattern specification	0/225	298/7872	0.00026481	4	0	0.0100236
GO:0007169	BP	p	transmembrane receptor protein tyrosine kinase signaling pathway	0/225	302/7872	0.000271825	7	0	0.0102624
GO:0072657	BP	p	protein localization to membrane	0/225	303/7872	0.000274533	5	0	0.0103379
GO:0009057	BP	p	macromolecule catabolic process	5/225	645/7872	0.000280962	4	5	0.0105527
GO:0006897	BP	p	endocytosis	0/225	306/7872	0.000285047	5	0	0.0106786
GO:0048646	BP	p	anatomical structure formation involved in morphogenesis	8/225	801/7872	0.000296562	2	8	0.0110532
GO:0031400	BP	p	negative regulation of protein modification process	1/225	370/7872	0.000345881	8	1	0.012773
GO:0034097	BP	p	response to cytokine	1/225	369/7872	0.000346211	4	1	0.012773
GO:0051270	BP	p	regulation of cellular component movement	2/225	447/7872	0.00034797	4	2	0.0128055
GO:0019725	BP	p	cellular homeostasis	2/225	448/7872	0.000349693	4	2	0.0128365
GO:0070201	BP	p	regulation of establishment of protein localization	1/225	376/7872	0.000351777	5	1	0.0128483
GO:0051656	BP	p	establishment of organelle localization	1/225	377/7872	0.000354103	4	1	0.0128698
GO:0070647	BP	p	protein modification by small protein conjugation or removal	2/225	450/7872	0.000354132	7	2	0.0128698
GO:0000226	BP	p	microtubule cytoskeleton organization	2/225	451/7872	0.000356855	6	2	0.0129364
GO:0016477	BP	p	cell migration	4/225	574/7872	0.000358373	4	4	0.0129592
GO:0090087	BP	p	regulation of peptide transport	1/225	382/7872	0.000371745	5	1	0.0134095
GO:0030001	BP	p	metal ion transport	0/225	283/7872	0.000396868	6	0	0.0142452
GO:0072594	BP	p	establishment of protein localization to organelle	0/225	283/7872	0.000396868	6	0	0.0142452
GO:0007626	BP	p	locomotory behavior	0/225	284/7872	0.000397856	2	0	0.0142456
GO:0042326	BP	p	negative regulation of phosphorylation	0/225	285/7872	0.000399389	8	0	0.0142654
GO:0007155	BP	p	cell adhesion	0/225	288/7872	0.000407315	2	0	0.0144423
GO:0045666	BP	p	positive regulation of neuron differentiation	0/225	288/7872	0.000407315	8	0	0.0144423
GO:1901987	BP	p	regulation of cell cycle phase transition	0/225	289/7872	0.000411091	6	0	0.0145409
GO:0051253	BP	p	negative regulation of RNA metabolic process	7/225	734/7872	0.000415367	7	7	0.0146565
GO:0035120	BP	p	post-embryonic appendage morphogenesis	0/225	293/7872	0.000432094	4	0	0.0150738
GO:0022610	BP	p	biological adhesion	0/225	293/7872	0.000432094	1	0	0.0150738
GO:0008283	BP	p	cell population proliferation	3/225	503/7872	0.000438629	2	3	0.0152557
GO:0019438	BP	p	aromatic compound biosynthetic process	11/225	926/7872	0.000486008	4	11	0.0168233
GO:0051223	BP	p	regulation of protein transport	1/225	357/7872	0.000509575	6	1	0.0175731
GO:0048563	BP	p	post-embryonic animal organ morphogenesis	1/225	355/7872	0.000510081	4	1	0.0175731
GO:0022613	BP	p	ribonucleoprotein complex biogenesis	1/225	360/7872	0.000512875	4	1	0.0176277
GO:0061061	BP	p	muscle structure development	2/225	437/7872	0.000518194	3	2	0.0177142
GO:0048477	BP	p	oogenesis	5/225	605/7872	0.000545956	5	5	0.0184956
GO:0006793	BP	p	phosphorus metabolic process	16/225	1157/7872	0.000547011	3	16	0.0184956
GO:1901990	BP	p	regulation of mitotic cell cycle phase transition	0/225	271/7872	0.000599349	7	0	0.0201716
GO:0050804	BP	p	modulation of chemical synaptic transmission	0/225	273/7872	0.000605636	6	0	0.0203362
GO:0099177	BP	p	regulation of trans-synaptic signaling	0/225	274/7872	0.000610024	5	0	0.0203896
GO:0010639	BP	p	negative regulation of organelle organization	0/225	275/7872	0.000615256	6	0	0.0205174
GO:0051640	BP	p	organelle localization	3/225	487/7872	0.000624551	3	3	0.0207799
GO:0097435	BP	p	supramolecular fiber organization	0/225	278/7872	0.000636136	4	0	0.0210691
GO:0045787	BP	p	positive regulation of cell cycle	0/225	278/7872	0.000636136	5	0	0.0210691
GO:0031329	BP	p	regulation of cellular catabolic process	4/225	540/7872	0.000710112	5	4	0.02336
GO:0006935	BP	p	chemotaxis	2/225	415/7872	0.000723636	3	2	0.0234655
GO:0097485	BP	p	neuron projection guidance	1/225	343/7872	0.000749301	3	1	0.0236867
GO:0002065	BP	p	columnar/cuboidal epithelial cell differentiation	1/225	346/7872	0.000753891	5	1	0.0237278
GO:0007283	BP	p	spermatogenesis	2/225	424/7872	0.000757115	5	2	0.0237278
GO:0080135	BP	p	regulation of cellular response to stress	2/225	424/7872	0.000757115	5	2	0.0237278
GO:0001934	BP	p	positive regulation of protein phosphorylation	2/225	424/7872	0.000757115	9	2	0.0237278
GO:0050801	BP	p	ion homeostasis	1/225	349/7872	0.000765655	5	1	0.0238416
GO:0007560	BP	p	imaginal disc morphogenesis	1/225	349/7872	0.000765655	6	1	0.0238416
GO:0048568	BP	p	embryonic organ development	1/225	349/7872	0.000765655	4	1	0.0238416
GO:0051248	BP	p	negative regulation of protein metabolic process	5/225	597/7872	0.000768496	6	5	0.0238791
GO:0030097	BP	p	hemopoiesis	1/225	350/7872	0.000771203	5	1	0.0239122
GO:0098655	BP	p	cation transmembrane transport	1/225	353/7872	0.000792847	6	1	0.0245311
GO:0042330	BP	p	taxis	3/225	472/7872	0.000890319	2	3	0.0271436
GO:0007476	BP	p	imaginal disc-derived wing morphogenesis	0/225	253/7872	0.000896885	5	0	0.0272298
GO:0050803	BP	p	regulation of synapse structure or activity	0/225	253/7872	0.000896885	3	0	0.0272298
GO:0007472	BP	p	wing disc morphogenesis	0/225	259/7872	0.000907242	7	0	0.02743
GO:0030900	BP	p	forebrain development	0/225	259/7872	0.000907242	3	0	0.02743
GO:0001933	BP	p	negative regulation of protein phosphorylation	0/225	263/7872	0.000938599	9	0	0.0283193
GO:0006796	BP	p	phosphate-containing compound metabolic process	16/225	1137/7872	0.000978337	4	16	0.0294572
GO:0032504	BP	p	multicellular organism reproduction	20/225	1305/7872	0.00100389	2	20	0.0301024
GO:0048589	BP	p	developmental growth	2/225	409/7872	0.001085	2	2	0.0323347
GO:0048598	BP	p	embryonic morphogenesis	5/225	586/7872	0.00108922	3	5	0.0323944
GO:0050890	BP	p	cognition	1/225	328/7872	0.00109991	4	1	0.0326456
GO:0007548	BP	p	sex differentiation	1/225	331/7872	0.00110291	3	1	0.032668
GO:0006397	BP	p	mRNA processing	1/225	333/7872	0.00111057	8	1	0.0327932
GO:0007389	BP	p	pattern specification process	7/225	694/7872	0.00111428	2	7	0.0327932
GO:0007411	BP	p	axon guidance	1/225	334/7872	0.00111614	4	1	0.0327932
GO:0022604	BP	p	regulation of cell morphogenesis	1/225	337/7872	0.00113984	5	1	0.0332884
GO:0012501	BP	p	programmed cell death	3/225	461/7872	0.00128141	3	3	0.0368774
GO:0048193	BP	p	Golgi vesicle transport	0/225	241/7872	0.00134444	5	0	0.0385679
GO:0071900	BP	p	regulation of protein serine/threonine kinase activity	0/225	243/7872	0.00134792	10	0	0.0385918
GO:0042692	BP	p	muscle cell differentiation	0/225	246/7872	0.00136652	4	0	0.0389972
GO:0043269	BP	p	regulation of ion transport	0/225	247/7872	0.00137636	5	0	0.0390989
GO:0042176	BP	p	regulation of protein catabolic process	0/225	247/7872	0.00137636	6	0	0.0390989
GO:0051052	BP	p	regulation of DNA metabolic process	0/225	250/7872	0.00141708	6	0	0.0401774
GO:0044249	BP	p	cellular biosynthetic process	35/225	1910/7872	0.00154522	3	35	0.0436406
GO:0032269	BP	p	negative regulation of cellular protein metabolic process	5/225	575/7872	0.00155015	7	5	0.0436951
GO:0051347	BP	p	positive regulation of transferase activity	1/225	314/7872	0.00161145	5	1	0.0451267
GO:0055080	BP	p	cation homeostasis	1/225	314/7872	0.00161145	6	1	0.0451267
GO:0098771	BP	p	inorganic ion homeostasis	1/225	316/7872	0.00161252	6	1	0.0451267
GO:0007611	BP	p	learning or memory	1/225	313/7872	0.00161333	5	1	0.0451267
GO:0071345	BP	p	cellular response to cytokine stimulus	1/225	321/7872	0.00164372	5	1	0.0457137
GO:0021700	BP	p	developmental maturation	1/225	324/7872	0.00168249	2	1	0.0465811
GO:1903827	BP	p	regulation of cellular protein localization	1/225	325/7872	0.00169885	5	1	0.0465811
GO:0048609	BP	p	multicellular organismal reproductive process	20/225	1274/7872	0.00171258	2	20	0.0466809
GO:0044703	BP	p	multi-organism reproductive process	20/225	1279/7872	0.00171693	2	20	0.0466809
GO:0060541	BP	p	respiratory system development	1/225	326/7872	0.00171694	4	1	0.0466809
GO:0009719	BP	p	response to endogenous stimulus	10/225	815/7872	0.00174447	2	10	0.047341
GO:1902533	BP	p	positive regulation of intracellular signal transduction	3/225	444/7872	0.00180227	7	3	0.0488188

## Sheet: Supplementary Table 7
Supplementary Table 7. The size distribution of cuticular protein families.
Species	APD	CPAP1	CPAP3	CPF	CPLCP	CPR-RR-1	CPR-RR-2	TWDL
Acromyrmex charruanus	0	2	4	2	5	14	13	0
Acromyrmex echinatior	1	15	6	2	9	15	14	3
Acromyrmex insinuator	0	2	3	2	6	15	15	0
Amblyteles armatorius	4	13	7	1	10	17	27	1
Ampulex compressa	4	15	7	3	7	16	15	2
Anastatus fulloi	3	13	7	5	9	28	33	2
Anastatus japonicus	6	13	7	4	9	29	32	2
Ancistrocerus nigricornis	4	14	6	1	4	12	9	0
Andrena dorsata	3	15	5	3	3	13	14	2
Andrena fulva	6	13	7	3	6	11	17	2
Andrena haemorrhoa	3	14	5	3	4	14	12	2
Anisopteromalus calandrae	3	13	3	3	6	19	26	1
Anoplius nigerrimus	4	12	6	3	9	12	14	2
Anthidium xuezhongi	3	14	7	3	10	16	17	2
Apanteles cypris	1	11	6	1	4	11	18	2
Aphidius gifuensis	2	13	7	2	4	14	27	2
Apis cerana	2	13	7	3	8	16	17	2
Apis florea	4	14	6	3	7	15	17	2
Apis mellifera	4	14	7	3	5	16	18	2
Athalia rosae	1	17	7	5	8	25	32	2
Atta colombica	1	13	7	2	8	15	13	3
Belonocnema kinseyi	6	14	7	4	11	14	17	2
Binodoxys communis	2	15	6	2	1	14	20	2
Bombus impatiens	4	14	6	3	8	16	18	2
Bombus pyrosoma	3	14	6	3	9	16	18	2
Bombus terrestris	3	14	6	3	9	16	17	2
Buathra laborator	4	14	5	2	9	15	22	1
Camponotus floridanus	3	15	6	2	6	18	16	2
Cataglyphis hispanica	2	15	7	2	5	20	15	2
Cephus cinctus	2	19	7	9	11	26	30	2
Ceratina calcarata	3	12	6	2	7	15	18	3
Ceratosolen solmsi	3	12	8	3	8	15	22	2
Cerceris rybyensis	3	14	6	3	4	10	13	2
Chelonus insularis	2	11	7	2	6	15	25	2
Chouioia cunea	3	11	6	4	7	20	25	2
Colletes gigas	3	14	7	3	7	14	14	2
Copidosoma floridanum	3	7	7	2	4	22	24	2
Cotesia chilonis	2	9	3		5	8	13	1
Cotesia glomerata	2	11	4	1	7	15	25	2
Cotesia sesamiae	2	11	1	1	5	11	21	2
Cyphomyrmex costatus	2	12	7	2	10	16	16	2
Diachasma alloeum	3	14	7	1	6	16	22	2
Diadromus collaris	5	13	5	3	4	18	12	2
Dinoponera quadriceps	2	16	6	2	10	15	15	1
Diprion similis	2	16	7	5	8	25	38	2
Dolichovespula media	3	14	6	2	7	12	15	1
Dolichovespula saxonica	5	14	7	2	11	13	16	0
Dolichovespula sylvestris	5	13	6	2	9	15	18	1
Dufourea novaeangliae	3	12	7	3	9	14	15	2
Eciton burchellii	2	14	7	2	7	14	13	2
Ectemnius continuus	3	13	6	3	2	10	12	2
Eretmocerus hayati	3	11	7	2	5	14	18	2
Eufriesea mexicana	3	13	7	3	9	16	16	1
Eupristina verticillata	2	12	3	3	7	12	15	2
Fopius arisanus	3	16	5	1	8	16	18	2
Formica exsecta	3	13	6	2	7	18	16	2
Frieseomelitta varia	2	14	7	3	8	15	17	2
Gonatopus flavifemur	2	8	5	2	5	14	12	2
Habrobracon hebetor	2	10	4	2	6	20	21	2
Habropoda laboriosa	3	12	4	3	7	16	19	2
Harpegnathos saltator	1	15	7	2	8	15	17	2
Holcopasites calliopsidis	3	13	6	3	9	15	19	2
Hylaeus anthracinus	3	15	7	3	10	14	16	2
Hylaeus volcanicus	3	15	7	3	10	14	18	2
Ichneumon xanthorius	5	12	6	3	9	19	24	2
Lasioglossum morio	3	15	6	3	4	12	14	2
Leptopilina boulardi	4	13	7	1	7	23	21	2
Leptopilina heterotoma	3	14	7	1	5	22	22	2
Linepithema humile	2	15	8	2	9	15	16	2
Macrocentrus cingulum	1	12	3	0	4	9	12	0
Macropis europaea	3	12	5	3	8	8	15	2
Megachile rotundata	2	12	6	3	6	16	17	2
Megalopta genalis	2	11	8	3	2	15	17	2
Melipona quadrifasciata	2	11	5	3	10	11	17	1
Microctonus aethiopoides	1	12	7	1	6	15	24	2
Microctonus hyperodae	1	10	7	1	8	16	22	1
Microplitis demolitor	2	9	7	0	7	15	24	1
Microplitis mediator	3	11	6	1	7	15	25	2
Mimumesa dahlbomi	4	12	7	3	8	16	18	2
Mischocyttarus mexicanus	3	13	3	2	7	7	17	1
Monomorium pharaonis	2	14	7	2	9	15	14	2
Nasonia vitripennis	3	15	7	4	8	22	33	2
Neodiprion fabricii	2	16	7	4	9	27	39	2
Neodiprion lecontei	3	16	7	3	10	28	40	2
Neodiprion virginianus	2	16	7	4	10	27	41	2
Nomia melanderi	4	15	7	3	10	15	17	2
Nylanderia fulva	3	14	7	2	5	21	15	2
Nysson spinosus	4	14	7	3	3	11	16	1
Odontomachus brunneus	2	14	7	2	8	15	15	1
Ooceraea biroi	3	12	7	2	7	15	14	2
Ophion luteus	3	15	7	2	11	19	29	2
Orussus abietinus	1	14	7	3	4	14	23	2
Osmia bicornis	3	14	7	3	5	15	15	2
Osmia lignaria	3	14	7	3	6	14	16	2
Pachycrepoideus vindemmiae	3	10	0	0	4	17	24	4
Pemphredon lugubris	2	14	7	3	7	12	14	2
Pogonomyrmex barbatus	1	15	7	2	7	15	17	2
Polistes canadensis	3	13	7	2	8	14	17	1
Polistes dominula	3	15	6	2	8	15	16	1
Polistes fuscatus	3	14	6	2	9	14	17	1
Pseudoatta argentina	0	1	3	2	6	15	14	0
Pseudomyrmex gracilis	2	13	7	2	7	15	12	3
Pteromalus puparum	3	12	7	5	9	26	27	2
Pteromalus qinghaiensis	3	11	2	4	3	24	21	2
Pteromalus venustus	3	12	7	5	5	27	35	2
Rhogogaster chlorosoma	3	8	0	0	1	12	14	1
Seladonia tumulorum	3	13	7	3	3	16	16	2
Solenopsis invicta	2	16	7	2	9	15	16	2
Sphecodes monilicornis	3	12	6	2	6	16	15	2
Stelis phaeoptera	3	14	7	3	5	9	16	2
Telenomus remus	3	12	6	2	4	19	26	2
Temnothorax curvispinosus	2	15	7	2	5	15	15	4
Temnothorax longispinosus	2	12	3	1	5	9	14	2
Tenthredo mesomela	2	10	5	5	6	18	24	2
Tenthredo notha	1	11	5	5	3	16	28	2
Theocolax elegans	3	10	7	4	7	17	21	2
Tiphia femorata	3	14	2	2	7	15	10	2
Trachymyrmex cornetzi	1	14	7	2	8	14	12	4
Trachymyrmex septentrionalis	1	13	7	2	8	16	15	3
Trachymyrmex zeteki	1	13	7	2	7	15	13	2
Trichogramma pretiosum	3	11	7	0	4	20	29	3
Trichomalopsis sarcophagae	1	11	5	0	5	14	16	1
Venturia canescens	4	14	7	2	10	20	27	2
Vespa crabro	2	13	7	2	9	15	15	1
Vespa mandarinia	2	15	7	2	9	15	16	1
Vespa velutina	2	15	7	2	8	14	16	1
Vespula germanica	3	15	7	2	9	14	16	1
Vespula pensylvanica	3	14	7	2	9	15	12	1
Vespula vulgaris	3	15	7	2	9	15	13	1
Vollenhovia emeryi	2	15	7	2	9	16	16	2
Wasmannia auropunctata	1	15	7	2	6	17	18	1

## Sheet: Supplementary Table 8
Supplementary Table 8. The domains identified by CAFE5 as significantly expanded and contracted domains (P-value < 0.05).
Family ID	P value	Significant at 0.05	Domain	Description
PF16087.4	0	y	DUF4817	Domain of unknown function (DUF4817)
PF00002.23	0.033	y	7tm_2	7 transmembrane receptor (Secretin family)
PF00109.25	0	y	ketoacyl-synt	Beta-ketoacyl synthase, N-terminal domain
PF10320.8	0.006	y	7TM_GPCR_Srsx	Serpentine type 7TM GPCR chemoreceptor Srsx
PF13688.5	0	y	Reprolysin_5	Metallo-peptidase family M12
PF13961.5	0	y	DUF4219	Domain of unknown function (DUF4219)
PF00560.32	0	y	LRR_1	Leucine Rich Repeat
PF15909.4	0.016	y	zf-C2H2_8	C2H2-type zinc ribbon
PF15868.4	0.032	y	MBF2	Transcription activator MBF2
PF13873.5	0	y	Myb_DNA-bind_5	Myb/SANT-like DNA-binding domain
PF02037.26	0	y	SAP	SAP domain
PF13683.5	0	y	rve_3	Integrase core domain
PF03015.18	0	y	Sterile	Male sterility protein
PF01753.17	0	y	zf-MYND	MYND finger
PF13245.5	0	y	AAA_19	AAA domain
PF02801.21	0	y	Ketoacyl-synt_C	Beta-ketoacyl synthase, C-terminal domain
PF16211.4	0	y	Histone_H2A_C	C-terminus of histone H2A
PF10523.8	0	y	BEN	BEN domain
PF15511.5	0	y	CENP-T_C	Centromere kinetochore component CENP-T histone fold
PF13191.5	0	y	AAA_16	AAA ATPase domain
PF10613.8	0	y	Lig_chan-Glu_bd	Ligated ion channel L-glutamate- and glycine-binding site
PF06585.10	0	y	JHBP	Haemolymph juvenile hormone binding protein (JHBP)
PF14543.5	0	y	TAXi_N	Xylanase inhibitor N-terminal
PF04236.14	0	y	Transp_Tc5_C	Tc5 transposase C-terminal domain
PF13650.5	0	y	Asp_protease_2	Aspartyl protease
PF00413.23	0	y	Peptidase_M10	Matrixin
PF03392.12	0.043	y	OS-D	Insect pheromone-binding family, A10/OS-D
PF00328.21	0.013	y	His_Phos_2	Histidine phosphatase superfamily (branch 2)
PF01061.23	0.017	y	ABC2_membrane	ABC-2 type transporter
PF13555.5	0.003	y	AAA_29	P-loop containing region of AAA domain
PF02902.18	0	y	Peptidase_C48	Ulp1 protease family, C-terminal catalytic domain
PF02958.19	0	y	EcKinase	Ecdysteroid kinase
PF00201.17	0	y	UDPGT	UDP-glucoronosyl and UDP-glucosyl transferase
PF12698.6	0.049	y	ABC2_membrane_3	ABC-2 family transporter protein
PF00487.23	0	y	FA_desaturase	Fatty acid desaturase
PF13582.5	0	y	Reprolysin_3	Metallo-peptidase family M12B Reprolysin-like
PF13920.5	0	y	zf-C3HC4_3	Zinc finger, C3HC4 type (RING finger)
PF07993.11	0	y	NAD_binding_4	Male sterility protein
PF00561.19	0	y	Abhydrolase_1	alpha/beta hydrolase fold
PF00025.20	0.014	y	Arf	ADP-ribosylation factor family
PF00538.18	0	y	Linker_histone	linker histone H1 and H5 family
PF02689.13	0	y	Herpes_Helicase	Helicase
PF03732.16	0	y	Retrotrans_gag	Retrotransposon gag protein
PF14244.5	0	y	Retrotran_gag_3	gag-polypeptide of LTR copia-type
PF13401.5	0.001	y	AAA_22	AAA domain
PF13304.5	0	y	AAA_21	AAA domain, putative AbiEii toxin, Type IV TA system
PF00107.25	0	y	ADH_zinc_N	Zinc-binding dehydrogenase
PF06869.11	0	y	DUF1258	Protein of unknown function (DUF1258)
PF02945.14	0	y	Endonuclease_7	Recombination endonuclease VII
PF07914.10	0	y	DUF1679	Protein of unknown function (DUF1679)
PF13516.5	0.004	y	LRR_6	Leucine Rich repeat
PF13456.5	0	y	RVT_3	Reverse transcriptase-like
PF01151.17	0.004	y	ELO	GNS1/SUR4 family
PF01562.18	0.001	y	Pep_M12B_propep	Reprolysin family propeptide
PF05605.11	0	y	zf-Di19	Drought induced 19 protein (Di19), zinc-binding
PF00361.19	0	y	Proton_antipo_M	Proton-conducting membrane transporter
PF04851.14	0.007	y	ResIII	Type III restriction enzyme, res subunit
PF13602.5	0	y	ADH_zinc_N_2	Zinc-binding dehydrogenase
PF13412.5	0	y	HTH_24	Winged helix-turn-helix DNA-binding
PF02463.18	0	y	SMC_N	RecF/RecN/SMC N terminal domain
PF05496.11	0.042	y	RuvB_N	Holliday junction DNA helicase ruvB N-terminus
PF03193.15	0	y	RsgA_GTPase	RsgA GTPase
PF02992.13	0	y	Transposase_21	Transposase family tnp2
PF13384.5	0	y	HTH_23	Homeodomain-like domain
PF04083.15	0	y	Abhydro_lipase	Partial alpha/beta-hydrolase lipase region
PF00348.16	0.001	y	polyprenyl_synt	Polyprenyl synthetase
PF00379.22	0	y	Chitin_bind_4	Insect cuticle protein
PF14765.5	0	y	PS-DH	Polyketide synthase dehydratase
PF16012.4	0	y	DUF4780	Domain of unknown function (DUF4780)
PF00650.19	0	y	CRAL_TRIO	CRAL/TRIO domain
PF01370.20	0	y	Epimerase	NAD dependent epimerase/dehydratase family
PF00056.22	0.021	y	Ldh_1_N	lactate/malate dehydrogenase, NAD binding domain
PF01607.23	0	y	CBM_14	Chitin binding Peritrophin-A domain
PF01073.18	0	y	3Beta_HSD	3-beta hydroxysteroid dehydrogenase/isomerase family
PF09723.9	0.047	y	Zn-ribbon_8	Zinc ribbon domain
PF00004.28	0	y	AAA	ATPase family associated with various cellular activities (AAA)
PF00146.20	0.001	y	NADHdh	NADH dehydrogenase
PF00060.25	0	y	Lig_chan	Ligand-gated ion channel
PF12146.7	0	y	Hydrolase_4	Serine aminopeptidase, S33
PF13540.5	0.001	y	RCC1_2	Regulator of chromosome condensation (RCC1) repeat
PF01471.17	0.006	y	PG_binding_1	Putative peptidoglycan binding domain
PF16197.4	0	y	KAsynt_C_assoc	Ketoacyl-synthetase C-terminal extension
PF00077.19	0	y	RVP	Retroviral aspartyl protease
PF00664.22	0	y	ABC_membrane	ABC transporter transmembrane region
PF16009.4	0	y	DUF4779	Domain of unknown function (DUF4779)
PF01826.16	0	y	TIL	Trypsin Inhibitor like cysteine rich domain
PF00151.18	0	y	Lipase	Lipase
PF07530.10	0.007	y	PRE_C2HC	Associated with zinc fingers
PF03022.15	0	y	MRJP	Major royal jelly protein
PF14531.5	0.005	y	Kinase-like	Kinase-like
PF07898.12	0	y	DUF1676	Protein of unknown function (DUF1676)
PF01498.17	0	y	HTH_Tnp_Tc3_2	Transposase
PF13424.5	0.002	y	TPR_12	Tetratricopeptide repeat
PF09342.10	0	y	DUF1986	Domain of unknown function (DUF1986)
PF00975.19	0	y	Thioesterase	Thioesterase domain
PF00550.24	0	y	PP-binding	Phosphopantetheine attachment site
PF13960.5	0	y	DUF4218	Domain of unknown function (DUF4218)
PF01771.16	0	y	Herpes_alk_exo	Herpesvirus alkaline exonuclease
PF13551.5	0.005	y	HTH_29	Winged helix-turn helix
PF01926.22	0	y	MMR_HSR1	50S ribosome-binding GTPase
PF07841.12	0	y	DM4_12	DM4/DM12 family
PF00097.24	0.001	y	zf-C3HC4	Zinc finger, C3HC4 type (RING finger)
PF00698.20	0	y	Acyl_transf_1	Acyl transferase domain
PF04218.12	0	y	CENP-B_N	CENP-B N-terminal DNA-binding domain
PF01636.22	0	y	APH	Phosphotransferase enzyme family

## Sheet: Supplementary Table 9
Supplementary Table 9. The number of domain rearrangement events per node. The node IDs correspond to the node IDs in Supplementary Fig. 3.
Node ID	Fusions	Fissions	Terminal losses	Terminal emergences	Single domain losses	Single domain emergences
1	57	9	21	0	20	3
2	228	96	71	0	40	1
3	62	18	41	1	33	0
4	67	22	36	1	47	0
5	34	5	8	0	69	1
6	18	4	6	0	6	0
7	19	3	9	0	4	0
8	14	9	9	0	4	0
9	61	17	28	1	27	6
10	79	17	28	0	54	0
11	122	43	49	2	31	2
12	69	18	17	2	22	1
13	49	8	28	1	26	2
14	162	47	63	4	101	21
15	127	56	79	0	48	1
16	167	80	83	1	207	6
17	194	20	40	0	104	0
18	134	34	39	1	46	0
19	34	25	40	0	125	0
20	57	20	44	0	68	1
21	78	34	55	0	85	2
22	91	25	54	1	14	4
23	78	36	42	1	27	3
24	34	17	40	0	113	0
25	231	44	73	1	14	4
26	83	19	21	0	42	0
27	159	47	64	0	162	2
28	123	29	41	0	27	1
29	145	35	45	0	25	0
30	144	41	30	0	18	30
31	140	151	109	1	90	0
32	91	17	24	0	46	2
33	85	16	32	0	34	0
34	288	108	118	7	44	7
35	54	40	56	0	51	0
36	63	11	28	0	62	0
37	94	21	53	1	48	0
38	123	30	43	0	80	0
39	259	39	62	0	109	0
40	85	28	33	0	33	1
41	63	26	27	0	30	1
42	247	32	63	7	199	1
43	81	31	36	0	25	3
44	74	51	67	0	47	2
45	90	9	28	0	39	0
46	66	9	9	0	15	0
47	57	11	15	0	21	3
48	44	7	21	0	24	2
49	58	10	19	0	16	1
50	168	82	111	2	150	13
51	187	92	82	0	90	3
52	291	85	101	1	288	5
53	75	42	98	0	111	0
54	137	98	105	0	106	3
55	39	15	13	0	11	0
56	29	15	26	0	20	0
57	50	19	18	0	20	2
58	43	51	53	0	63	1
59	8	2	6	0	12	0
60	18	1	8	0	4	0
61	30	15	29	0	37	1
62	34	15	28	0	25	0
63	34	22	36	0	24	0
64	15	7	8	0	13	0
65	44	10	14	0	15	0
66	18	7	10	0	11	0
67	192	72	69	1	124	0
68	123	27	62	0	58	1
69	58	27	26	2	21	0
70	73	38	24	1	24	0
71	83	22	39	1	21	0
72	83	44	53	0	48	2
73	112	21	38	1	19	0
74	112	27	35	0	27	1
75	79	40	34	0	50	0
76	120	28	48	0	35	2
77	39	3	21	1	14	2
78	93	51	81	0	24	2
79	35	11	13	0	20	0
80	49	51	52	0	40	2
81	84	28	37	1	8	1
82	431	62	83	0	96	2
83	81	48	68	0	44	2
84	72	8	37	0	34	0
85	73	19	41	0	17	0
86	77	47	95	0	26	0
87	85	21	39	0	19	4
88	48	10	20	0	10	0
89	60	29	38	2	11	1
90	26	12	24	1	11	0
91	39	14	20	0	16	2
92	41	46	29	0	21	0
93	65	29	49	0	39	0
94	99	30	43	0	123	0
95	67	25	31	0	15	0
96	158	51	65	0	49	3
97	107	20	37	0	49	0
98	89	53	79	0	90	1
99	101	28	41	0	41	0
100	96	39	69	0	80	0
101	115	78	54	1	67	2
102	83	36	52	0	97	0
103	71	13	22	0	21	0
104	65	51	55	0	50	0
105	50	27	33	0	42	0
106	71	11	19	1	26	5
107	34	30	74	7	15	20
108	8	10	12	0	8	0
109	47	18	31	0	28	0
110	48	25	27	0	30	0
111	63	28	40	0	58	0
112	58	20	39	1	27	0
113	67	30	46	0	17	1
114	187	124	77	1	168	4
115	74	25	31	0	16	0
116	124	31	45	0	85	0
117	78	21	26	0	27	0
118	37	16	10	0	12	0
119	65	5	6	0	27	0
120	105	69	46	0	153	4
121	90	24	36	0	36	6
122	60	45	64	1	39	3
123	52	22	30	0	30	0
124	21	41	38	1	20	3
125	34	2	17	0	9	0
126	19	77	67	0	50	0
127	114	78	88	1	161	0
128	36	22	24	0	25	0
129	15	4	9	0	10	0
130	25	18	13	0	14	0
131	26	7	20	0	35	0
132	0	0	0	0	0	0
133	0	0	0	0	0	0
134	16	11	12	0	8	0
135	30	21	20	0	17	1
136	73	8	21	0	41	0
137	29	6	6	0	9	0
138	53	6	12	0	14	0
139	6	2	2	0	6	1
140	0	0	0	0	0	0
141	5	4	9	0	5	2
142	15	15	9	1	2	0
143	6	4	6	0	0	0
144	18	3	9	0	2	0
145	42	8	11	0	20	0
146	46	9	8	1	28	1
147	13	6	9	0	4	0
148	27	12	16	0	32	0
149	14	1	9	0	2	0
150	8	13	12	0	8	0
151	9	1	7	0	5	0
152	16	3	6	0	0	0
153	12	7	12	0	6	0
154	19	4	6	0	42	0
155	17	12	21	0	1	1
156	48	40	62	0	89	1
157	21	7	4	0	1	0
158	59	8	13	0	1	2
159	40	12	19	0	5	0
160	10	3	7	0	8	0
161	75	19	28	0	51	0
162	47	8	14	1	14	1
163	17	2	6	0	0	0
164	25	9	14	0	3	1
165	25	4	4	0	15	0
166	44	5	12	0	3	0
167	27	15	25	0	5	0
168	23	7	9	0	13	0
169	15	3	7	0	6	0
170	19	2	12	0	1	0
171	29	7	16	0	23	1
172	24	9	10	0	13	0
173	36	7	9	0	15	0
174	6	9	6	0	6	0
175	25	15	13	0	7	0
176	34	23	27	0	36	0
177	27	3	7	0	3	0
178	34	6	23	0	14	1
179	31	7	9	0	9	0
180	19	9	10	0	4	0
181	20	6	18	0	4	0
182	30	30	33	0	33	2
183	7	9	7	0	2	0
184	18	2	10	0	1	0
185	20	4	9	0	6	0
186	30	4	7	0	2	0
187	19	6	10	0	4	0
188	32	7	12	0	7	0
189	15	2	3	0	7	0
190	20	3	5	0	2	0
191	12	4	11	0	5	0
192	32	4	3	0	11	0
193	6	1	5	0	2	0
194	46	25	30	0	19	0
195	24	7	5	0	10	0
196	45	8	5	0	8	0
197	7	2	3	0	6	0
198	10	4	3	0	0	0
199	11	7	8	0	11	0
200	13	2	3	0	0	0
201	32	5	9	0	3	1
202	29	10	16	0	7	0
203	15	2	3	0	9	0
204	19	7	6	0	1	0
205	17	11	6	0	9	0
206	12	2	7	0	0	0
207	11	3	8	0	9	0
208	18	3	12	0	0	0
209	19	7	8	0	3	0
210	22	6	9	0	5	0
211	16	7	7	0	12	0
212	12	7	3	0	1	0
213	20	18	11	0	0	0
214	19	11	19	0	2	0
215	42	23	28	0	17	1
216	10	1	4	0	2	0
217	17	1	3	0	4	0
218	15	3	7	0	0	0
219	47	5	6	0	9	0
220	30	12	5	0	5	0
221	17	6	7	0	5	0
222	16	6	6	0	4	0
223	10	6	9	0	4	0
224	14	23	21	0	12	0
225	5	2	5	0	1	0
226	11	8	9	0	10	0
227	14	4	9	0	0	1
228	17	6	8	0	0	0
229	23	5	9	0	14	0
230	12	2	4	0	0	0
231	35	7	12	0	14	0
232	17	15	17	0	1	0
233	18	1	7	0	4	0
234	32	6	7	0	0	0
235	8	1	6	0	1	0
236	55	27	39	0	30	0
237	11	5	13	0	14	0
238	15	2	6	0	1	1
239	20	4	4	0	3	0
240	38	10	24	1	22	0
241	13	9	6	0	1	0
242	27	6	14	0	2	0
243	18	4	12	0	6	0
244	79	20	31	0	13	0
245	14	11	13	0	11	0
246	8	3	3	0	0	0
247	24	4	7	0	4	0
248	11	4	8	0	1	0
249	22	1	5	0	3	0
250	36	13	11	0	14	0
251	23	4	3	0	1	0
252	8	5	5	0	12	0
253	15	4	4	0	1	0
254	19	6	7	0	1	0
255	15	5	9	0	1	0
256	29	10	11	0	13	1
257	10	5	3	0	8	1
258	14	10	7	0	4	0
259	7	19	17	0	9	0
260	22	2	13	0	5	0
261	7	4	4	0	11	0

## Sheet: Supplementary Table10
Supplementary Table 10. Amino acid substitution rate per million years in each clade. The node IDs correspond to the node IDs in Supplementary Fig. 3.
Node ID	Rate
1	0.000629211
2	0.000187792
3	0.000156875
4	0.000145791
5	0.00020718
6	2.85146e-05
7	1.76032e-05
8	1.78714e-05
9	0.000589667
10	0.000912303
11	0.00096196
12	0.000722199
13	0.000642928
14	0.00262477
15	0.0037551
16	0.00401003
17	0.00525265
18	0.0104931
19	0.00106382
20	0.000994497
21	0.00106867
22	7.8436e-05
23	6.3871e-05
24	0.00113052
25	0.000964254
26	0.00148257
27	0.00269147
28	0.000693088
29	0.00132144
30	0.0011873
31	0.0019602
32	0.00172656
33	0.000468148
34	0.000451033
35	0.000191678
36	0.000162076
37	0.00186263
38	0.00139306
39	0.00185522
40	0.000706033
41	0.00102203
42	0.00216569
43	0.000178536
44	0.000234984
45	0.00151552
46	0.000483423
47	0.000466119
48	0.000940079
49	0.000518133
50	0.000636892
51	0.000380595
52	0.00117472
53	0.000411084
54	0.000539395
55	0.000664215
56	0.000351966
57	0.000328905
58	0.000118193
59	0.000130505
60	0.000147677
61	0.000249478
62	0.000235645
63	0.000360834
64	4.98605e-05
65	4.88815e-05
66	4.01796e-05
67	0.00103098
68	0.00101287
69	0.000496951
70	0.000494986
71	0.000470319
72	0.000930269
73	0.000668071
74	0.00197754
75	0.00321353
76	0.000902558
77	0.00119371
78	0.000599606
79	0.000844097
80	0.00127195
81	0.00212426
82	0.000599937
83	0.000187554
84	0.00149837
85	0.00182982
86	0.00119628
87	0.000926489
88	0.000871937
89	0.000782999
90	0.00132972
91	0.00233234
92	0.000806481
93	0.00127373
94	0.00600229
95	0.00254207
96	0.00103924
97	0.0019286
98	0.00290882
99	0.00129568
100	0.00137161
101	0.000876016
102	0.000860615
103	0.000270233
104	0.000707937
105	0.000587089
106	0.00160953
107	6.56778e-05
108	6.00488e-05
109	0.00118414
110	0.00174222
111	0.00261806
112	0.00162931
113	0.00274732
114	0.00219592
115	0.000484348
116	0.000505232
117	0.000928424
118	0.000200483
119	0.000157746
120	0.00295665
121	0.00214346
122	0.00161956
123	0.00127945
124	0.000441104
125	0.000738491
126	0.000709638
127	0.00135369
128	0.000662161
129	0.000513498
130	0.000922743
131	0.00100197
133	0.000780014
134	0.00111324
135	0.00394032
136	0.00145909
137	0.00178013
138	0.00353015
139	0.000126024
140	0.0169411
141	0.00213214
142	0.00107726
143	0.00126013
144	0.00117637
145	0.00196131
146	0.00247753
147	0.000976688
148	0.0132099
149	0.000176217
150	0.000827075
151	0.000407775
152	0.000671451
153	0.00242403
154	0.0051104
155	0.000238901
156	0.00520466
157	0.00204987
158	0.00111202
159	0.000849022
160	0.00240834
161	0.00617771
162	0.000674019
163	0.00371627
164	0.00230405
165	0.000614723
166	0.00163269
167	0.000828488
168	0.00459076
169	0.00144119
170	0.000719689
171	0.0165331
172	0.0153265
173	0.00302598
174	0.00462237
175	0.000730454
176	0.0139787
177	0.00252559
178	0.00256313
179	0.00107859
180	0.00190266
181	0.00246173
182	0.00170297
183	0.00201335
184	0.00106493
185	0.00576847
186	0.000640389
187	0.00134654
188	0.000298226
189	0.000534989
190	0.000780287
191	0.000534743
192	2.43397e-05
193	0.00151854
194	0.00048735
195	0.000500628
196	0.0201116
197	0.000185096
198	0.000556262
199	0.00325721
200	0.000922903
201	0.00272432
202	0.00471641
203	0.00167631
204	0.00100925
205	0.00251536
206	0.000584423
207	0.000232711
208	0.000488228
209	0.00390688
210	0.000432207
211	0.00322385
212	0.00154818
213	0.0252655
214	0.000449483
215	0.00338903
216	0.000355027
217	0.00123482
218	0.00373614
219	0.0126837
220	0.000514115
221	0.00149497
222	0.00035105
223	0.000459406
224	0.00344701
225	0.00432883
226	0.00179135
227	0.00374529
228	0.00189733
229	0.000194791
230	0.00121328
231	0.000295233
232	0.00423091
233	0.00270274
234	0.00107642
235	0.000343698
236	0.0436554
237	7.5595e-05
238	0.000701112
239	0.00135322
240	0.0309345
241	0.0206657
242	0.00103751
243	0.00198398
244	0.0465038
245	0.000999623
246	0.00374799
247	0.00198312
248	0.00851154
249	0.000366808
250	0.00173535
251	0.00154284
252	9.4326e-05
253	0.000784722
254	0.000606951
255	0.000580152
256	0.00340447
257	0.000483415
258	0.000788778
259	0.0276139
260	0.00665893
261	0.000335131

[truncated: 42 more sheets: Supplementary Table 11, Supplementary Table 12, Supplementary Table 13, Supplementary Table 14, Supplementary Table 15, Supplementary Table 16, Supplementary Table 17, Supplementary Table 18, Supplementary Table 19, Supplementary Table 20, Supplementary Table 21, Supplementary Table 22, Supplementary Table 23, Supplementary Table 24, Supplementary Table 25, Supplementary Table 26, Supplementary Table 27, Supplementary Table 28, Supplementary Table 29, Supplementary Table 30 …]
